# Supplementary material for: Coevolutionary analysis of Pseudomonas syringae–phage interactions to help with rational design of phage treatments
Source: Microb Biotechnol. 2024 Jun 12;17(6):e14489. doi: 10.1111/1751-7915.14489 (PMC11167607; doi:10.1111/1751-7915.14489)
Supplement: Supplementary file 2 — Table S2. [file MBT2-17-e14489-s001.xlsx]

## Sheet: Sheet1
Figure 1
ANOVA table	SS	DF	F (DFn, DFd)	P value
Interaction	0.4782	12	F (12, 63) = 85.09	P<0.0001
Time points	5.409	2	F (2, 63) = 5775	P<0.0001
Phage-bacteria interaction	5.925	6	F (6, 63) = 2109	P<0.0001
Residual	0.02951	63
Tukey's multiple comparisons test	Mean Diff.	95.00% CI of diff.	Summary	Adjusted P Value
1000 min
Pss(WT) vs. Pss+MR6	0.7635	0.7168 to 0.8101	****	<0.0001
Pss(WT) vs. Pss+MR6+MR15	0.7667	0.7201 to 0.8133	****	<0.0001
Pss(WT) vs. Pss+MR6+MR14+MR15	0.7698	0.7232 to 0.8164	****	<0.0001
Pss(WT) vs. Pss+MR6+MR4+MR14+MR15	0.7757	0.7290 to 0.8223	****	<0.0001
Pss(WT) vs. Pss+MR6+MR1+MR14+MR15	0.7757	0.7290 to 0.8223	****	<0.0001
Pss(WT) vs. Pss+MR6+MR1+MR4+MR14+MR15	0.7736	0.7269 to 0.8202	****	<0.0001
2000 min
Pss(WT) vs. Pss+MR6	0.9763	0.9280 to 1.025	****	<0.0001
Pss(WT) vs. Pss+MR6+MR15	0.9981	0.9498 to 1.046	****	<0.0001
Pss(WT) vs. Pss+MR6+MR14+MR15	0.938	0.8897 to 0.9863	****	<0.0001
Pss(WT) vs. Pss+MR6+MR4+MR14+MR15	0.8215	0.7732 to 0.8698	****	<0.0001
Pss(WT) vs. Pss+MR6+MR1+MR14+MR15	0.8215	0.7732 to 0.8698	****	<0.0001
Pss(WT) vs. Pss+MR6+MR1+MR4+MR14+MR15	0.9461	0.8978 to 0.9944	****	<0.0001
Pss+MR6 vs. Pss+MR6+MR4+MR14+MR15	-0.1548	-0.2031 to -0.1065	****	<0.0001
Pss+MR6 vs. Pss+MR6+MR1+MR14+MR15	-0.1548	-0.2031 to -0.1065	****	<0.0001
Pss+MR6+MR15 vs. Pss+MR6+MR4+MR14+MR15	-0.1766	-0.2249 to -0.1283	****	<0.0001
Pss+MR6+MR15 vs. Pss+MR6+MR1+MR14+MR15	-0.1766	-0.2249 to -0.1283	****	<0.0001
Pss+MR6+MR14+MR15 vs. Pss+MR6+MR4+MR14+MR15	-0.1165	-0.1648 to -0.06818	****	<0.0001
Pss+MR6+MR14+MR15 vs. Pss+MR6+MR1+MR14+MR15	-0.1165	-0.1648 to -0.06818	****	<0.0001
Pss+MR6+MR4+MR14+MR15 vs. Pss+MR6+MR1+MR4+MR14+MR15	0.1246	0.07628 to 0.1729	****	<0.0001
Pss+MR6+MR1+MR14+MR15 vs. Pss+MR6+MR1+MR4+MR14+MR15	0.1246	0.07628 to 0.1729	****	<0.0001
3000 min
Pss(WT) vs. Pss+MR6	0.8017	0.7534 to 0.8501	****	<0.0001
Pss(WT) vs. Pss+MR6+MR15	0.5275	0.4792 to 0.5759	****	<0.0001
Pss(WT) vs. Pss+MR6+MR14+MR15	0.5527	0.5044 to 0.6010	****	<0.0001
Pss(WT) vs. Pss+MR6+MR4+MR14+MR15	0.4651	0.4168 to 0.5135	****	<0.0001
Pss(WT) vs. Pss+MR6+MR1+MR14+MR15	0.4651	0.4168 to 0.5135	****	<0.0001
Pss(WT) vs. Pss+MR6+MR1+MR4+MR14+MR15	0.4764	0.4281 to 0.5247	****	<0.0001
Pss+MR6 vs. Pss+MR6+MR15	-0.2742	-0.3225 to -0.2259	****	<0.0001
Pss+MR6 vs. Pss+MR6+MR14+MR15	-0.2491	-0.2974 to -0.2007	****	<0.0001
Pss+MR6 vs. Pss+MR6+MR4+MR14+MR15	-0.3366	-0.3849 to -0.2883	****	<0.0001
Pss+MR6 vs. Pss+MR6+MR1+MR14+MR15	-0.3366	-0.3849 to -0.2883	****	<0.0001
Pss+MR6 vs. Pss+MR6+MR1+MR4+MR14+MR15	-0.3254	-0.3737 to -0.2770	****	<0.0001
Pss+MR6+MR14+MR15 vs. Pss+MR6+MR4+MR14+MR15	-0.08755	-0.1359 to -0.03923	****	<0.0001
Pss+MR6+MR14+MR15 vs. Pss+MR6+MR1+MR14+MR15	-0.08755	-0.1359 to -0.03923	****	<0.0001
Figure 2
Figure 2.A
ANOVA table	SS	DF	F (DFn, DFd)	P value
Interaction	0.2154	14	F (14, 72) = 100.2	P<0.0001
Time point	0.8885	2	F (2, 72) = 2892	P<0.0001
Phage-bacteria	2.795	7	F (7, 72) = 2600	P<0.0001
Residual	0.01106	72
Tukey's multiple comparisons test	Mean Diff.	95.00% CI of diff.	Summary	Adjusted P Value
500 min
Pss(WT) vs. Pss(WT)+MR6(WT)	0.2391	0.2117 to 0.2665	****	<0.0001
Pss(WT) vs. Pss(MR6)-T1-1.1+MR6(WT)	0.2433	0.2159 to 0.2707	****	<0.0001
Pss(WT) vs. Pss(MR6)-T1-1.2+MR6(WT)	0.2043	0.1769 to 0.2317	****	<0.0001
Pss(WT) vs. Pss(MR6)-T1-2.1+MR6(WT)	0.2436	0.2162 to 0.2710	****	<0.0001
Pss(WT) vs. Pss(MR6)-T1-2.2+MR6(WT)	0.2437	0.2163 to 0.2711	****	<0.0001
Pss(WT)+MR6(WT) vs. Pss(MR6)-T1-1.2+MR6(WT)	-0.0348	-0.06216 to -0.007442	**	0.004
Pss(WT)+MR6(WT) vs. Pss(MR6)-T1-3.1+MR6(WT)	-0.2351	-0.2625 to -0.2077	****	<0.0001
Pss(WT)+MR6(WT) vs. Pss(MR6)-T1-3.2+MR6(WT)	-0.2424	-0.2698 to -0.2150	****	<0.0001
Pss(MR6)-T1-1.1+MR6(WT) vs. Pss(MR6)-T1-1.2+MR6(WT)	-0.039	-0.06636 to -0.01164	***	0.0008
Pss(MR6)-T1-1.1+MR6(WT) vs. Pss(MR6)-T1-3.1+MR6(WT)	-0.2393	-0.2667 to -0.2119	****	<0.0001
Pss(MR6)-T1-1.1+MR6(WT) vs. Pss(MR6)-T1-3.2+MR6(WT)	-0.2466	-0.2740 to -0.2192	****	<0.0001
Pss(MR6)-T1-1.2+MR6(WT) vs. Pss(MR6)-T1-2.1+MR6(WT)	0.0393	0.01194 to 0.06666	***	0.0007
Pss(MR6)-T1-1.2+MR6(WT) vs. Pss(MR6)-T1-2.2+MR6(WT)	0.0394	0.01204 to 0.06676	***	0.0007
Pss(MR6)-T1-1.2+MR6(WT) vs. Pss(MR6)-T1-3.1+MR6(WT)	-0.2003	-0.2277 to -0.1729	****	<0.0001
Pss(MR6)-T1-1.2+MR6(WT) vs. Pss(MR6)-T1-3.2+MR6(WT)	-0.2076	-0.2350 to -0.1802	****	<0.0001
Pss(MR6)-T1-2.1+MR6(WT) vs. Pss(MR6)-T1-3.1+MR6(WT)	-0.2396	-0.2670 to -0.2122	****	<0.0001
Pss(MR6)-T1-2.1+MR6(WT) vs. Pss(MR6)-T1-3.2+MR6(WT)	-0.2469	-0.2743 to -0.2195	****	<0.0001
Pss(MR6)-T1-2.2+MR6(WT) vs. Pss(MR6)-T1-3.1+MR6(WT)	-0.2397	-0.2671 to -0.2123	****	<0.0001
Pss(MR6)-T1-2.2+MR6(WT) vs. Pss(MR6)-T1-3.2+MR6(WT)	-0.247	-0.2744 to -0.2196	****	<0.0001
1000 min
Pss(WT) vs. Pss(WT)+MR6(WT)	0.3774	0.3500 to 0.4048	****	<0.0001
Pss(WT) vs. Pss(MR6)-T1-1.1+MR6(WT)	0.3994	0.3720 to 0.4268	****	<0.0001
Pss(WT) vs. Pss(MR6)-T1-1.2+MR6(WT)	0.3982	0.3708 to 0.4256	****	<0.0001
Pss(WT) vs. Pss(MR6)-T1-2.1+MR6(WT)	0.3973	0.3699 to 0.4247	****	<0.0001
Pss(WT) vs. Pss(MR6)-T1-2.2+MR6(WT)	0.333	0.3056 to 0.3604	****	<0.0001
Pss(WT) vs. Pss(MR6)-T1-3.2+MR6(WT)	-0.0573	-0.08466 to -0.02994	****	<0.0001
Pss(WT)+MR6(WT) vs. Pss(MR6)-T1-2.2+MR6(WT)	-0.0444	-0.07176 to -0.01704	****	<0.0001
Pss(WT)+MR6(WT) vs. Pss(MR6)-T1-3.1+MR6(WT)	-0.3873	-0.4147 to -0.3599	****	<0.0001
Pss(WT)+MR6(WT) vs. Pss(MR6)-T1-3.2+MR6(WT)	-0.4347	-0.4621 to -0.4073	****	<0.0001
Pss(MR6)-T1-1.1+MR6(WT) vs. Pss(MR6)-T1-2.2+MR6(WT)	-0.0664	-0.09376 to -0.03904	****	<0.0001
Pss(MR6)-T1-1.1+MR6(WT) vs. Pss(MR6)-T1-3.1+MR6(WT)	-0.4093	-0.4367 to -0.3819	****	<0.0001
Pss(MR6)-T1-1.1+MR6(WT) vs. Pss(MR6)-T1-3.2+MR6(WT)	-0.4567	-0.4841 to -0.4293	****	<0.0001
Pss(MR6)-T1-1.2+MR6(WT) vs. Pss(MR6)-T1-2.2+MR6(WT)	-0.0652	-0.09256 to -0.03784	****	<0.0001
Pss(MR6)-T1-1.2+MR6(WT) vs. Pss(MR6)-T1-3.1+MR6(WT)	-0.4081	-0.4355 to -0.3807	****	<0.0001
Pss(MR6)-T1-1.2+MR6(WT) vs. Pss(MR6)-T1-3.2+MR6(WT)	-0.4555	-0.4829 to -0.4281	****	<0.0001
Pss(MR6)-T1-2.1+MR6(WT) vs. Pss(MR6)-T1-2.2+MR6(WT)	-0.0643	-0.09166 to -0.03694	****	<0.0001
Pss(MR6)-T1-2.1+MR6(WT) vs. Pss(MR6)-T1-3.1+MR6(WT)	-0.4072	-0.4346 to -0.3798	****	<0.0001
Pss(MR6)-T1-2.1+MR6(WT) vs. Pss(MR6)-T1-3.2+MR6(WT)	-0.4546	-0.4820 to -0.4272	****	<0.0001
Pss(MR6)-T1-2.2+MR6(WT) vs. Pss(MR6)-T1-3.1+MR6(WT)	-0.3429	-0.3703 to -0.3155	****	<0.0001
Pss(MR6)-T1-2.2+MR6(WT) vs. Pss(MR6)-T1-3.2+MR6(WT)	-0.3903	-0.4177 to -0.3629	****	<0.0001
Pss(MR6)-T1-3.1+MR6(WT) vs. Pss(MR6)-T1-3.2+MR6(WT)	-0.0474	-0.07476 to -0.02004	****	<0.0001
1500 min
Pss(WT) vs. Pss(WT)+MR6(WT)	0.4054	0.3780 to 0.4328	****	<0.0001
Pss(WT) vs. Pss(MR6)-T1-1.1+MR6(WT)	0.4102	0.3828 to 0.4376	****	<0.0001
Pss(WT) vs. Pss(MR6)-T1-1.2+MR6(WT)	0.5039	0.4765 to 0.5313	****	<0.0001
Pss(WT) vs. Pss(MR6)-T1-2.1+MR6(WT)	0.4051	0.3777 to 0.4325	****	<0.0001
Pss(WT) vs. Pss(MR6)-T1-2.2+MR6(WT)	0.2954	0.2680 to 0.3228	****	<0.0001
Pss(WT) vs. Pss(MR6)-T1-3.2+MR6(WT)	-0.0319	-0.05926 to -0.004542	*	0.0114
Pss(WT)+MR6(WT) vs. Pss(MR6)-T1-1.2+MR6(WT)	0.0985	0.07114 to 0.1259	****	<0.0001
Pss(WT)+MR6(WT) vs. Pss(MR6)-T1-2.2+MR6(WT)	-0.11	-0.1374 to -0.08264	****	<0.0001
Pss(WT)+MR6(WT) vs. Pss(MR6)-T1-3.1+MR6(WT)	-0.3912	-0.4186 to -0.3638	****	<0.0001
Pss(WT)+MR6(WT) vs. Pss(MR6)-T1-3.2+MR6(WT)	-0.4373	-0.4647 to -0.4099	****	<0.0001
Pss(MR6)-T1-1.1+MR6(WT) vs. Pss(MR6)-T1-1.2+MR6(WT)	0.0937	0.06634 to 0.1211	****	<0.0001
Pss(MR6)-T1-1.1+MR6(WT) vs. Pss(MR6)-T1-2.2+MR6(WT)	-0.1148	-0.1422 to -0.08744	****	<0.0001
Pss(MR6)-T1-1.1+MR6(WT) vs. Pss(MR6)-T1-3.1+MR6(WT)	-0.396	-0.4234 to -0.3686	****	<0.0001
Pss(MR6)-T1-1.1+MR6(WT) vs. Pss(MR6)-T1-3.2+MR6(WT)	-0.4421	-0.4695 to -0.4147	****	<0.0001
Pss(MR6)-T1-1.2+MR6(WT) vs. Pss(MR6)-T1-2.1+MR6(WT)	-0.0988	-0.1262 to -0.07144	****	<0.0001
Pss(MR6)-T1-1.2+MR6(WT) vs. Pss(MR6)-T1-2.2+MR6(WT)	-0.2085	-0.2359 to -0.1811	****	<0.0001
Pss(MR6)-T1-1.2+MR6(WT) vs. Pss(MR6)-T1-3.1+MR6(WT)	-0.4897	-0.5171 to -0.4623	****	<0.0001
Pss(MR6)-T1-1.2+MR6(WT) vs. Pss(MR6)-T1-3.2+MR6(WT)	-0.5358	-0.5632 to -0.5084	****	<0.0001
Pss(MR6)-T1-2.1+MR6(WT) vs. Pss(MR6)-T1-2.2+MR6(WT)	-0.1097	-0.1371 to -0.08234	****	<0.0001
Pss(MR6)-T1-2.1+MR6(WT) vs. Pss(MR6)-T1-3.1+MR6(WT)	-0.3909	-0.4183 to -0.3635	****	<0.0001
Pss(MR6)-T1-2.1+MR6(WT) vs. Pss(MR6)-T1-3.2+MR6(WT)	-0.437	-0.4644 to -0.4096	****	<0.0001
Pss(MR6)-T1-2.2+MR6(WT) vs. Pss(MR6)-T1-3.1+MR6(WT)	-0.2812	-0.3086 to -0.2538	****	<0.0001
Pss(MR6)-T1-2.2+MR6(WT) vs. Pss(MR6)-T1-3.2+MR6(WT)	-0.3273	-0.3547 to -0.2999	****	<0.0001
Pss(MR6)-T1-3.1+MR6(WT) vs. Pss(MR6)-T1-3.2+MR6(WT)	-0.0461	-0.07346 to -0.01874	****	<0.0001
Figure 2.B
ANOVA table	SS	DF	F (DFn, DFd)	P value
Interaction	0.0663	14	F (14, 72) = 0.2411	P=0.9976
Time point	1.091	2	F (2, 72) = 27.77	P<0.0001
Phage-bacteria	1.437	7	F (7, 72) = 10.45	P<0.0001
Tukey's multiple comparisons test	Mean Diff.	95.00% CI of diff.	Summary	Adjusted P Value
1000 min
Pss(WT) vs. Pss(WT)+MR6(WT)	0.3757	0.06635 to 0.6851	**	0.0071
Pss(WT) vs. Pss(MR6)-T2-1.2+MR6(WT)	0.3922	0.08285 to 0.7016	**	0.0042
Pss(WT)+MR6(WT) vs. Pss(MR6)-T2-2.1+MR6(WT)	-0.3255	-0.6349 to -0.01615	*	0.0322
Pss(MR6)-T2-1.2+MR6(WT) vs. Pss(MR6)-T2-2.1+MR6(WT)	-0.342	-0.6514 to -0.03265	*	0.02
Pss(MR6)-T2-1.2+MR6(WT) vs. Pss(MR6)-T2-2.2+MR6(WT)	-0.3194	-0.6288 to -0.01007	*	0.0381
Pss(WT) vs. Pss(WT)+MR6(WT)	0.3994	0.09005 to 0.7088	**	0.0033
Pss(WT) vs. Pss(MR6)-T2-1.2+MR6(WT)	0.403	0.09365 to 0.7124	**	0.0029
Pss(WT)+MR6(WT) vs. Pss(MR6)-T2-2.1+MR6(WT)	-0.3226	-0.6319 to -0.01322	*	0.0349
Pss(MR6)-T2-1.2+MR6(WT) vs. Pss(MR6)-T2-2.1+MR6(WT)	-0.3262	-0.6355 to -0.01682	*	0.0315
Figure 2.C
ANOVA table	SS	DF	F (DFn, DFd)	P value
Interaction	0.06192	14	F (14, 72) = 28.80	P<0.0001
Time point	1.308	2	F (2, 72) = 4259	P<0.0001
Phage-bacteria	1.47	7	F (7, 72) = 1367	P<0.0001
Residual	0.01106	72
Tukey's multiple comparisons test	Mean Diff.	95.00% CI of diff.	Summary	Adjusted P Value
500 min
Pss(WT) vs. Pss(WT)+MR6(WT)	0.2391	0.2117 to 0.2665	****	<0.0001
Pss(WT) vs. Pss(MR6)-T3-1.1+MR6(WT)	-0.0399	-0.06726 to -0.01254	***	0.0005
Pss(WT) vs. Pss(MR6)-T3-1.2+MR6(WT)	-0.0761	-0.1035 to -0.04874	****	<0.0001
Pss(WT) vs. Pss(MR6)-T3-3.1+MR6(WT)	-0.0481	-0.07546 to -0.02074	****	<0.0001
Pss(WT) vs. Pss(MR6)-T3-3.2+MR6(WT)	-0.0459	-0.07326 to -0.01854	****	<0.0001
Pss(WT)+MR6(WT) vs. Pss(MR6)-T3-1.1+MR6(WT)	-0.279	-0.3064 to -0.2516	****	<0.0001
Pss(WT)+MR6(WT) vs. Pss(MR6)-T3-1.2+MR6(WT)	-0.3152	-0.3426 to -0.2878	****	<0.0001
Pss(WT)+MR6(WT) vs. Pss(MR6)-T3-2.1+MR6(WT)	-0.2457	-0.2731 to -0.2183	****	<0.0001
Pss(WT)+MR6(WT) vs. Pss(MR6)-T3-2.2+MR6(WT)	-0.265	-0.2924 to -0.2376	****	<0.0001
Pss(WT)+MR6(WT) vs. Pss(MR6)-T3-3.1+MR6(WT)	-0.2872	-0.3146 to -0.2598	****	<0.0001
Pss(WT)+MR6(WT) vs. Pss(MR6)-T3-3.2+MR6(WT)	-0.285	-0.3124 to -0.2576	****	<0.0001
Pss(MR6)-T3-1.1+MR6(WT) vs. Pss(MR6)-T3-1.2+MR6(WT)	-0.0362	-0.06356 to -0.008842	**	0.0023
Pss(MR6)-T3-1.1+MR6(WT) vs. Pss(MR6)-T3-2.1+MR6(WT)	0.0333	0.005942 to 0.06066	**	0.0069
Pss(MR6)-T3-1.2+MR6(WT) vs. Pss(MR6)-T3-2.1+MR6(WT)	0.0695	0.04214 to 0.09686	****	<0.0001
Pss(MR6)-T3-1.2+MR6(WT) vs. Pss(MR6)-T3-2.2+MR6(WT)	0.0502	0.02284 to 0.07756	****	<0.0001
Pss(MR6)-T3-1.2+MR6(WT) vs. Pss(MR6)-T3-3.1+MR6(WT)	0.028	0.0006418 to 0.05536	*	0.0411
Pss(MR6)-T3-1.2+MR6(WT) vs. Pss(MR6)-T3-3.2+MR6(WT)	0.0302	0.002842 to 0.05756	*	0.0203
Pss(MR6)-T3-2.1+MR6(WT) vs. Pss(MR6)-T3-3.1+MR6(WT)	-0.0415	-0.06886 to -0.01414	***	0.0003
Pss(MR6)-T3-2.1+MR6(WT) vs. Pss(MR6)-T3-3.2+MR6(WT)	-0.0393	-0.06666 to -0.01194	***	0.0007
1000 min
Pss(WT) vs. Pss(WT)+MR6(WT)	0.3774	0.3500 to 0.4048	****	<0.0001
Pss(WT) vs. Pss(MR6)-T3-1.1+MR6(WT)	-0.0734	-0.1008 to -0.04604	****	<0.0001
Pss(WT) vs. Pss(MR6)-T3-1.2+MR6(WT)	-0.0749	-0.1023 to -0.04754	****	<0.0001
Pss(WT) vs. Pss(MR6)-T3-2.2+MR6(WT)	-0.0491	-0.07646 to -0.02174	****	<0.0001
Pss(WT) vs. Pss(MR6)-T3-3.1+MR6(WT)	-0.028	-0.05536 to -0.0006418	*	0.0411
Pss(WT) vs. Pss(MR6)-T3-3.2+MR6(WT)	-0.0744	-0.1018 to -0.04704	****	<0.0001
Pss(WT)+MR6(WT) vs. Pss(MR6)-T3-1.1+MR6(WT)	-0.4508	-0.4782 to -0.4234	****	<0.0001
Pss(WT)+MR6(WT) vs. Pss(MR6)-T3-1.2+MR6(WT)	-0.4523	-0.4797 to -0.4249	****	<0.0001
Pss(WT)+MR6(WT) vs. Pss(MR6)-T3-2.1+MR6(WT)	-0.3766	-0.4040 to -0.3492	****	<0.0001
Pss(WT)+MR6(WT) vs. Pss(MR6)-T3-2.2+MR6(WT)	-0.4265	-0.4539 to -0.3991	****	<0.0001
Pss(WT)+MR6(WT) vs. Pss(MR6)-T3-3.1+MR6(WT)	-0.4054	-0.4328 to -0.3780	****	<0.0001
Pss(WT)+MR6(WT) vs. Pss(MR6)-T3-3.2+MR6(WT)	-0.4518	-0.4792 to -0.4244	****	<0.0001
Pss(MR6)-T3-1.1+MR6(WT) vs. Pss(MR6)-T3-2.1+MR6(WT)	0.0742	0.04684 to 0.1016	****	<0.0001
Pss(MR6)-T3-1.1+MR6(WT) vs. Pss(MR6)-T3-3.1+MR6(WT)	0.0454	0.01804 to 0.07276	****	<0.0001
Pss(MR6)-T3-1.2+MR6(WT) vs. Pss(MR6)-T3-2.1+MR6(WT)	0.0757	0.04834 to 0.1031	****	<0.0001
Pss(MR6)-T3-1.2+MR6(WT) vs. Pss(MR6)-T3-3.1+MR6(WT)	0.0469	0.01954 to 0.07426	****	<0.0001
Pss(MR6)-T3-2.1+MR6(WT) vs. Pss(MR6)-T3-2.2+MR6(WT)	-0.0499	-0.07726 to -0.02254	****	<0.0001
Pss(MR6)-T3-2.1+MR6(WT) vs. Pss(MR6)-T3-3.1+MR6(WT)	-0.0288	-0.05616 to -0.001442	*	0.032
Pss(MR6)-T3-2.1+MR6(WT) vs. Pss(MR6)-T3-3.2+MR6(WT)	-0.0752	-0.1026 to -0.04784	****	<0.0001
Pss(MR6)-T3-3.1+MR6(WT) vs. Pss(MR6)-T3-3.2+MR6(WT)	-0.0464	-0.07376 to -0.01904	****	<0.0001
1500 min
Pss(WT) vs. Pss(WT)+MR6(WT)	0.4054	0.3780 to 0.4328	****	<0.0001
Pss(WT) vs. Pss(MR6)-T3-1.1+MR6(WT)	-0.0566	-0.08396 to -0.02924	****	<0.0001
Pss(WT) vs. Pss(MR6)-T3-2.1+MR6(WT)	0.0515	0.02414 to 0.07886	****	<0.0001
Pss(WT)+MR6(WT) vs. Pss(MR6)-T3-1.1+MR6(WT)	-0.462	-0.4894 to -0.4346	****	<0.0001
Pss(WT)+MR6(WT) vs. Pss(MR6)-T3-1.2+MR6(WT)	-0.4248	-0.4522 to -0.3974	****	<0.0001
Pss(WT)+MR6(WT) vs. Pss(MR6)-T3-2.1+MR6(WT)	-0.3539	-0.3813 to -0.3265	****	<0.0001
Pss(WT)+MR6(WT) vs. Pss(MR6)-T3-2.2+MR6(WT)	-0.4034	-0.4308 to -0.3760	****	<0.0001
Pss(WT)+MR6(WT) vs. Pss(MR6)-T3-3.1+MR6(WT)	-0.3813	-0.4087 to -0.3539	****	<0.0001
Pss(WT)+MR6(WT) vs. Pss(MR6)-T3-3.2+MR6(WT)	-0.4184	-0.4458 to -0.3910	****	<0.0001
Pss(MR6)-T3-1.1+MR6(WT) vs. Pss(MR6)-T3-1.2+MR6(WT)	0.0372	0.009842 to 0.06456	**	0.0016
Pss(MR6)-T3-1.1+MR6(WT) vs. Pss(MR6)-T3-2.1+MR6(WT)	0.1081	0.08074 to 0.1355	****	<0.0001
Pss(MR6)-T3-1.1+MR6(WT) vs. Pss(MR6)-T3-2.2+MR6(WT)	0.0586	0.03124 to 0.08596	****	<0.0001
Pss(MR6)-T3-1.1+MR6(WT) vs. Pss(MR6)-T3-3.1+MR6(WT)	0.0807	0.05334 to 0.1081	****	<0.0001
Pss(MR6)-T3-1.1+MR6(WT) vs. Pss(MR6)-T3-3.2+MR6(WT)	0.0436	0.01624 to 0.07096	***	0.0001
Pss(MR6)-T3-1.2+MR6(WT) vs. Pss(MR6)-T3-2.1+MR6(WT)	0.0709	0.04354 to 0.09826	****	<0.0001
Pss(MR6)-T3-1.2+MR6(WT) vs. Pss(MR6)-T3-3.1+MR6(WT)	0.0435	0.01614 to 0.07086	***	0.0001
Pss(MR6)-T3-2.1+MR6(WT) vs. Pss(MR6)-T3-2.2+MR6(WT)	-0.0495	-0.07686 to -0.02214	****	<0.0001
Pss(MR6)-T3-2.1+MR6(WT) vs. Pss(MR6)-T3-3.1+MR6(WT)	-0.0274	-0.05476 to -4.184e-005	*	0.0494
Pss(MR6)-T3-2.1+MR6(WT) vs. Pss(MR6)-T3-3.2+MR6(WT)	-0.0645	-0.09186 to -0.03714	****	<0.0001
Pss(MR6)-T3-3.1+MR6(WT) vs. Pss(MR6)-T3-3.2+MR6(WT)	-0.0371	-0.06446 to -0.009742	**	0.0016
Figure 2.D
ANOVA table	SS	DF	F (DFn, DFd)	P value
Interaction	0.2353	14	F (14, 72) = 118.8	P<0.0001
Time point	0.7112	2	F (2, 72) = 2514	P<0.0001
Phage-bacteria	2.026	7	F (7, 72) = 2046	P<0.0001
Residual	0.01018	72
Tukey's multiple comparisons test	Mean Diff.	95.00% CI of diff.	Summary	Adjusted P Value
500 min
Pss(WT) vs. Pss(WT)+5C(WT)	0.2153	0.1890 to 0.2416	****	<0.0001
Pss(WT) vs. Pss(5C)-T1-1.1+5C(WT)	0.2113	0.1850 to 0.2376	****	<0.0001
Pss(WT) vs. Pss(5C)-T1-1.2+5C(WT)	0.1698	0.1435 to 0.1961	****	<0.0001
Pss(WT) vs. Pss(5C)-T1-2.1+5C(WT)	0.1644	0.1381 to 0.1907	****	<0.0001
Pss(WT) vs. Pss(5C)-T1-2.2+5C(WT)	-0.0327	-0.05895 to -0.006449	**	0.0052
Pss(WT) vs. Pss(5C)-T1-3.1+5C(WT)	0.1913	0.1650 to 0.2176	****	<0.0001
Pss(WT) vs. Pss(5C)-T1-3.2+5C(WT)	0.1653	0.1390 to 0.1916	****	<0.0001
Pss(WT)+5C(WT) vs. Pss(5C)-T1-1.2+5C(WT)	-0.0455	-0.07175 to -0.01925	****	<0.0001
Pss(WT)+5C(WT) vs. Pss(5C)-T1-2.1+5C(WT)	-0.0509	-0.07715 to -0.02465	****	<0.0001
Pss(WT)+5C(WT) vs. Pss(5C)-T1-2.2+5C(WT)	-0.248	-0.2743 to -0.2217	****	<0.0001
Pss(WT)+5C(WT) vs. Pss(5C)-T1-3.2+5C(WT)	-0.05	-0.07625 to -0.02375	****	<0.0001
Pss(5C)-T1-1.1+5C(WT) vs. Pss(5C)-T1-1.2+5C(WT)	-0.0415	-0.06775 to -0.01525	***	0.0001
Pss(5C)-T1-1.1+5C(WT) vs. Pss(5C)-T1-2.1+5C(WT)	-0.0469	-0.07315 to -0.02065	****	<0.0001
Pss(5C)-T1-1.1+5C(WT) vs. Pss(5C)-T1-2.2+5C(WT)	-0.244	-0.2703 to -0.2177	****	<0.0001
Pss(5C)-T1-1.1+5C(WT) vs. Pss(5C)-T1-3.2+5C(WT)	-0.046	-0.07225 to -0.01975	****	<0.0001
Pss(5C)-T1-1.2+5C(WT) vs. Pss(5C)-T1-2.2+5C(WT)	-0.2025	-0.2288 to -0.1762	****	<0.0001
Pss(5C)-T1-2.1+5C(WT) vs. Pss(5C)-T1-2.2+5C(WT)	-0.1971	-0.2234 to -0.1708	****	<0.0001
Pss(5C)-T1-2.1+5C(WT) vs. Pss(5C)-T1-3.1+5C(WT)	0.0269	0.0006491 to 0.05315	*	0.0407
Pss(5C)-T1-2.2+5C(WT) vs. Pss(5C)-T1-3.1+5C(WT)	0.224	0.1977 to 0.2503	****	<0.0001
Pss(5C)-T1-2.2+5C(WT) vs. Pss(5C)-T1-3.2+5C(WT)	0.198	0.1717 to 0.2243	****	<0.0001
1000 min
Pss(WT) vs. Pss(WT)+5C(WT)	0.4071	0.3808 to 0.4333	****	<0.0001
Pss(WT) vs. Pss(5C)-T1-1.1+5C(WT)	0.3837	0.3574 to 0.4099	****	<0.0001
Pss(WT) vs. Pss(5C)-T1-1.2+5C(WT)	0.3905	0.3642 to 0.4167	****	<0.0001
Pss(WT) vs. Pss(5C)-T1-2.1+5C(WT)	0.2617	0.2354 to 0.2879	****	<0.0001
Pss(WT) vs. Pss(5C)-T1-3.1+5C(WT)	0.3936	0.3673 to 0.4198	****	<0.0001
Pss(WT) vs. Pss(5C)-T1-3.2+5C(WT)	0.2093	0.1830 to 0.2355	****	<0.0001
Pss(WT)+5C(WT) vs. Pss(5C)-T1-2.1+5C(WT)	-0.1454	-0.1717 to -0.1191	****	<0.0001
Pss(WT)+5C(WT) vs. Pss(5C)-T1-2.2+5C(WT)	-0.4278	-0.4541 to -0.4015	****	<0.0001
Pss(WT)+5C(WT) vs. Pss(5C)-T1-3.2+5C(WT)	-0.1978	-0.2241 to -0.1715	****	<0.0001
Pss(5C)-T1-1.1+5C(WT) vs. Pss(5C)-T1-2.1+5C(WT)	-0.122	-0.1483 to -0.09575	****	<0.0001
Pss(5C)-T1-1.1+5C(WT) vs. Pss(5C)-T1-2.2+5C(WT)	-0.4044	-0.4307 to -0.3781	****	<0.0001
Pss(5C)-T1-1.1+5C(WT) vs. Pss(5C)-T1-3.2+5C(WT)	-0.1744	-0.2007 to -0.1481	****	<0.0001
Pss(5C)-T1-1.2+5C(WT) vs. Pss(5C)-T1-2.1+5C(WT)	-0.1288	-0.1551 to -0.1025	****	<0.0001
Pss(5C)-T1-1.2+5C(WT) vs. Pss(5C)-T1-2.2+5C(WT)	-0.4112	-0.4375 to -0.3849	****	<0.0001
Pss(5C)-T1-1.2+5C(WT) vs. Pss(5C)-T1-3.2+5C(WT)	-0.1812	-0.2075 to -0.1549	****	<0.0001
Pss(5C)-T1-2.1+5C(WT) vs. Pss(5C)-T1-2.2+5C(WT)	-0.2824	-0.3087 to -0.2561	****	<0.0001
Pss(5C)-T1-2.1+5C(WT) vs. Pss(5C)-T1-3.1+5C(WT)	0.1319	0.1056 to 0.1582	****	<0.0001
Pss(5C)-T1-2.1+5C(WT) vs. Pss(5C)-T1-3.2+5C(WT)	-0.0524	-0.07865 to -0.02615	****	<0.0001
Pss(5C)-T1-2.2+5C(WT) vs. Pss(5C)-T1-3.1+5C(WT)	0.4143	0.3880 to 0.4406	****	<0.0001
Pss(5C)-T1-2.2+5C(WT) vs. Pss(5C)-T1-3.2+5C(WT)	0.23	0.2037 to 0.2563	****	<0.0001
Pss(5C)-T1-3.1+5C(WT) vs. Pss(5C)-T1-3.2+5C(WT)	-0.1843	-0.2106 to -0.1580	****	<0.0001
1500 min
Pss(WT) vs. Pss(WT)+5C(WT)	0.5484	0.5221 to 0.5746	****	<0.0001
Pss(WT) vs. Pss(5C)-T1-1.1+5C(WT)	0.3602	0.3339 to 0.3864	****	<0.0001
Pss(WT) vs. Pss(5C)-T1-1.2+5C(WT)	0.408	0.3817 to 0.4342	****	<0.0001
Pss(WT) vs. Pss(5C)-T1-2.1+5C(WT)	0.2662	0.2399 to 0.2924	****	<0.0001
Pss(WT) vs. Pss(5C)-T1-3.1+5C(WT)	0.4001	0.3738 to 0.4263	****	<0.0001
Pss(WT) vs. Pss(5C)-T1-3.2+5C(WT)	0.1882	0.1619 to 0.2144	****	<0.0001
Pss(WT)+5C(WT) vs. Pss(5C)-T1-1.1+5C(WT)	-0.1882	-0.2145 to -0.1619	****	<0.0001
Pss(WT)+5C(WT) vs. Pss(5C)-T1-1.2+5C(WT)	-0.1404	-0.1667 to -0.1141	****	<0.0001
Pss(WT)+5C(WT) vs. Pss(5C)-T1-2.1+5C(WT)	-0.2822	-0.3085 to -0.2559	****	<0.0001
Pss(WT)+5C(WT) vs. Pss(5C)-T1-2.2+5C(WT)	-0.5592	-0.5855 to -0.5329	****	<0.0001
Pss(WT)+5C(WT) vs. Pss(5C)-T1-3.1+5C(WT)	-0.1483	-0.1746 to -0.1220	****	<0.0001
Pss(WT)+5C(WT) vs. Pss(5C)-T1-3.2+5C(WT)	-0.3602	-0.3865 to -0.3339	****	<0.0001
Pss(5C)-T1-1.1+5C(WT) vs. Pss(5C)-T1-1.2+5C(WT)	0.0478	0.02155 to 0.07405	****	<0.0001
Pss(5C)-T1-1.1+5C(WT) vs. Pss(5C)-T1-2.1+5C(WT)	-0.094	-0.1203 to -0.06775	****	<0.0001
Pss(5C)-T1-1.1+5C(WT) vs. Pss(5C)-T1-2.2+5C(WT)	-0.371	-0.3973 to -0.3447	****	<0.0001
Pss(5C)-T1-1.1+5C(WT) vs. Pss(5C)-T1-3.1+5C(WT)	0.0399	0.01365 to 0.06615	***	0.0003
Pss(5C)-T1-1.1+5C(WT) vs. Pss(5C)-T1-3.2+5C(WT)	-0.172	-0.1983 to -0.1457	****	<0.0001
Pss(5C)-T1-1.2+5C(WT) vs. Pss(5C)-T1-2.1+5C(WT)	-0.1418	-0.1681 to -0.1155	****	<0.0001
Pss(5C)-T1-1.2+5C(WT) vs. Pss(5C)-T1-2.2+5C(WT)	-0.4188	-0.4451 to -0.3925	****	<0.0001
Pss(5C)-T1-1.2+5C(WT) vs. Pss(5C)-T1-3.2+5C(WT)	-0.2198	-0.2461 to -0.1935	****	<0.0001
Pss(5C)-T1-2.1+5C(WT) vs. Pss(5C)-T1-2.2+5C(WT)	-0.277	-0.3033 to -0.2507	****	<0.0001
Pss(5C)-T1-2.1+5C(WT) vs. Pss(5C)-T1-3.1+5C(WT)	0.1339	0.1076 to 0.1602	****	<0.0001
Pss(5C)-T1-2.1+5C(WT) vs. Pss(5C)-T1-3.2+5C(WT)	-0.078	-0.1043 to -0.05175	****	<0.0001
Pss(5C)-T1-2.2+5C(WT) vs. Pss(5C)-T1-3.1+5C(WT)	0.4109	0.3846 to 0.4372	****	<0.0001
Pss(5C)-T1-2.2+5C(WT) vs. Pss(5C)-T1-3.2+5C(WT)	0.199	0.1727 to 0.2253	****	<0.0001
Pss(5C)-T1-3.1+5C(WT) vs. Pss(5C)-T1-3.2+5C(WT)	-0.2119	-0.2382 to -0.1856	****	<0.0001
Figure 2.E
ANOVA table	SS	DF	F (DFn, DFd)	P value
Interaction	0.1776	14	F (14, 72) = 347.4	P<0.0001
Time point	1.29	2	F (2, 72) = 17661	P<0.0001
Phage-bacteria	2.161	7	F (7, 72) = 8455	P<0.0001
Residual	0.002629	72
Tukey's multiple comparisons test	Mean Diff.	95.00% CI of diff.	Summary	Adjusted P Value
500 min
Pss(WT) vs. Pss(WT)+5C(WT)	0.2371	0.2237 to 0.2504	****	<0.0001
Pss(WT) vs. Pss(5C)-T2-1.1+5C(WT)	-0.06585	-0.07919 to -0.05251	****	<0.0001
Pss(WT) vs. Pss(5C)-T2-1.2+5C(WT)	-0.05235	-0.06569 to -0.03901	****	<0.0001
Pss(WT) vs. Pss(5C)-T2-2.1+5C(WT)	-0.08815	-0.1015 to -0.07481	****	<0.0001
Pss(WT) vs. Pss(5C)-T2-2.2+5C(WT)	-0.05865	-0.07199 to -0.04531	****	<0.0001
Pss(WT) vs. Pss(5C)-T2-3.2+5C(WT)	-0.02005	-0.03339 to -0.006712	***	0.0003
Pss(WT)+5C(WT) vs. Pss(5C)-T2-1.1+5C(WT)	-0.3029	-0.3162 to -0.2896	****	<0.0001
Pss(WT)+5C(WT) vs. Pss(5C)-T2-1.2+5C(WT)	-0.2894	-0.3027 to -0.2761	****	<0.0001
Pss(WT)+5C(WT) vs. Pss(5C)-T2-2.1+5C(WT)	-0.3252	-0.3385 to -0.3119	****	<0.0001
Pss(WT)+5C(WT) vs. Pss(5C)-T2-2.2+5C(WT)	-0.2957	-0.3090 to -0.2824	****	<0.0001
Pss(WT)+5C(WT) vs. Pss(5C)-T2-3.1+5C(WT)	-0.2324	-0.2457 to -0.2191	****	<0.0001
Pss(WT)+5C(WT) vs. Pss(5C)-T2-3.2+5C(WT)	-0.2571	-0.2704 to -0.2438	****	<0.0001
Pss(5C)-T2-1.1+5C(WT) vs. Pss(5C)-T2-1.2+5C(WT)	0.0135	0.0001617 to 0.02684	*	0.0452
Pss(5C)-T2-1.1+5C(WT) vs. Pss(5C)-T2-2.1+5C(WT)	-0.0223	-0.03564 to -0.008962	****	<0.0001
Pss(5C)-T2-1.1+5C(WT) vs. Pss(5C)-T2-3.1+5C(WT)	0.0705	0.05716 to 0.08384	****	<0.0001
Pss(5C)-T2-1.1+5C(WT) vs. Pss(5C)-T2-3.2+5C(WT)	0.0458	0.03246 to 0.05914	****	<0.0001
Pss(5C)-T2-1.2+5C(WT) vs. Pss(5C)-T2-2.1+5C(WT)	-0.0358	-0.04914 to -0.02246	****	<0.0001
Pss(5C)-T2-1.2+5C(WT) vs. Pss(5C)-T2-3.1+5C(WT)	0.057	0.04366 to 0.07034	****	<0.0001
Pss(5C)-T2-1.2+5C(WT) vs. Pss(5C)-T2-3.2+5C(WT)	0.0323	0.01896 to 0.04564	****	<0.0001
Pss(5C)-T2-2.1+5C(WT) vs. Pss(5C)-T2-2.2+5C(WT)	0.0295	0.01616 to 0.04284	****	<0.0001
Pss(5C)-T2-2.1+5C(WT) vs. Pss(5C)-T2-3.1+5C(WT)	0.0928	0.07946 to 0.1061	****	<0.0001
Pss(5C)-T2-2.1+5C(WT) vs. Pss(5C)-T2-3.2+5C(WT)	0.0681	0.05476 to 0.08144	****	<0.0001
Pss(5C)-T2-2.2+5C(WT) vs. Pss(5C)-T2-3.1+5C(WT)	0.0633	0.04996 to 0.07664	****	<0.0001
Pss(5C)-T2-2.2+5C(WT) vs. Pss(5C)-T2-3.2+5C(WT)	0.0386	0.02526 to 0.05194	****	<0.0001
Pss(5C)-T2-3.1+5C(WT) vs. Pss(5C)-T2-3.2+5C(WT)	-0.0247	-0.03804 to -0.01136	****	<0.0001
1000 min
Pss(WT) vs. Pss(WT)+5C(WT)	0.3918	0.3784 to 0.4051	****	<0.0001
Pss(WT) vs. Pss(5C)-T2-1.1+5C(WT)	-0.09805	-0.1114 to -0.08471	****	<0.0001
Pss(WT) vs. Pss(5C)-T2-1.2+5C(WT)	-0.1032	-0.1165 to -0.08981	****	<0.0001
Pss(WT) vs. Pss(5C)-T2-2.1+5C(WT)	-0.1147	-0.1280 to -0.1013	****	<0.0001
Pss(WT) vs. Pss(5C)-T2-2.2+5C(WT)	-0.09495	-0.1083 to -0.08161	****	<0.0001
Pss(WT) vs. Pss(5C)-T2-3.1+5C(WT)	-0.01385	-0.02719 to -0.0005117	*	0.0362
Pss(WT) vs. Pss(5C)-T2-3.2+5C(WT)	-0.02675	-0.04009 to -0.01341	****	<0.0001
Pss(WT)+5C(WT) vs. Pss(5C)-T2-1.1+5C(WT)	-0.4898	-0.5031 to -0.4765	****	<0.0001
Pss(WT)+5C(WT) vs. Pss(5C)-T2-1.2+5C(WT)	-0.4949	-0.5082 to -0.4816	****	<0.0001
Pss(WT)+5C(WT) vs. Pss(5C)-T2-2.1+5C(WT)	-0.5064	-0.5197 to -0.4931	****	<0.0001
Pss(WT)+5C(WT) vs. Pss(5C)-T2-2.2+5C(WT)	-0.4867	-0.5000 to -0.4734	****	<0.0001
Pss(WT)+5C(WT) vs. Pss(5C)-T2-3.1+5C(WT)	-0.4056	-0.4189 to -0.3923	****	<0.0001
Pss(WT)+5C(WT) vs. Pss(5C)-T2-3.2+5C(WT)	-0.4185	-0.4318 to -0.4052	****	<0.0001
Pss(5C)-T2-1.1+5C(WT) vs. Pss(5C)-T2-2.1+5C(WT)	-0.0166	-0.02994 to -0.003262	**	0.0053
Pss(5C)-T2-1.1+5C(WT) vs. Pss(5C)-T2-3.1+5C(WT)	0.0842	0.07086 to 0.09754	****	<0.0001
Pss(5C)-T2-1.1+5C(WT) vs. Pss(5C)-T2-3.2+5C(WT)	0.0713	0.05796 to 0.08464	****	<0.0001
Pss(5C)-T2-1.2+5C(WT) vs. Pss(5C)-T2-3.1+5C(WT)	0.0893	0.07596 to 0.1026	****	<0.0001
Pss(5C)-T2-1.2+5C(WT) vs. Pss(5C)-T2-3.2+5C(WT)	0.0764	0.06306 to 0.08974	****	<0.0001
Pss(5C)-T2-2.1+5C(WT) vs. Pss(5C)-T2-2.2+5C(WT)	0.0197	0.006362 to 0.03304	***	0.0004
Pss(5C)-T2-2.1+5C(WT) vs. Pss(5C)-T2-3.1+5C(WT)	0.1008	0.08746 to 0.1141	****	<0.0001
Pss(5C)-T2-2.1+5C(WT) vs. Pss(5C)-T2-3.2+5C(WT)	0.0879	0.07456 to 0.1012	****	<0.0001
Pss(5C)-T2-2.2+5C(WT) vs. Pss(5C)-T2-3.1+5C(WT)	0.0811	0.06776 to 0.09444	****	<0.0001
Pss(5C)-T2-2.2+5C(WT) vs. Pss(5C)-T2-3.2+5C(WT)	0.0682	0.05486 to 0.08154	****	<0.0001
1500 min
Pss(WT) vs. Pss(WT)+5C(WT)	0.5622	0.5488 to 0.5755	****	<0.0001
Pss(WT) vs. Pss(5C)-T2-1.1+5C(WT)	-0.05375	-0.06709 to -0.04041	****	<0.0001
Pss(WT) vs. Pss(5C)-T2-1.2+5C(WT)	-0.06095	-0.07429 to -0.04761	****	<0.0001
Pss(WT) vs. Pss(5C)-T2-2.1+5C(WT)	-0.07225	-0.08559 to -0.05891	****	<0.0001
Pss(WT) vs. Pss(5C)-T2-2.2+5C(WT)	-0.04765	-0.06099 to -0.03431	****	<0.0001
Pss(WT) vs. Pss(5C)-T2-3.1+5C(WT)	0.03415	0.02081 to 0.04749	****	<0.0001
Pss(WT) vs. Pss(5C)-T2-3.2+5C(WT)	0.01745	0.004112 to 0.03079	**	0.0027
Pss(WT)+5C(WT) vs. Pss(5C)-T2-1.1+5C(WT)	-0.6159	-0.6292 to -0.6026	****	<0.0001
Pss(WT)+5C(WT) vs. Pss(5C)-T2-1.2+5C(WT)	-0.6231	-0.6364 to -0.6098	****	<0.0001
Pss(WT)+5C(WT) vs. Pss(5C)-T2-2.1+5C(WT)	-0.6344	-0.6477 to -0.6211	****	<0.0001
Pss(WT)+5C(WT) vs. Pss(5C)-T2-2.2+5C(WT)	-0.6098	-0.6231 to -0.5965	****	<0.0001
Pss(WT)+5C(WT) vs. Pss(5C)-T2-3.1+5C(WT)	-0.528	-0.5413 to -0.5147	****	<0.0001
Pss(WT)+5C(WT) vs. Pss(5C)-T2-3.2+5C(WT)	-0.5447	-0.5580 to -0.5314	****	<0.0001
Pss(5C)-T2-1.1+5C(WT) vs. Pss(5C)-T2-2.1+5C(WT)	-0.0185	-0.03184 to -0.005162	**	0.0012
Pss(5C)-T2-1.1+5C(WT) vs. Pss(5C)-T2-3.1+5C(WT)	0.0879	0.07456 to 0.1012	****	<0.0001
Pss(5C)-T2-1.1+5C(WT) vs. Pss(5C)-T2-3.2+5C(WT)	0.0712	0.05786 to 0.08454	****	<0.0001
Pss(5C)-T2-1.2+5C(WT) vs. Pss(5C)-T2-3.1+5C(WT)	0.0951	0.08176 to 0.1084	****	<0.0001
Pss(5C)-T2-1.2+5C(WT) vs. Pss(5C)-T2-3.2+5C(WT)	0.0784	0.06506 to 0.09174	****	<0.0001
Pss(5C)-T2-2.1+5C(WT) vs. Pss(5C)-T2-2.2+5C(WT)	0.0246	0.01126 to 0.03794	****	<0.0001
Pss(5C)-T2-2.1+5C(WT) vs. Pss(5C)-T2-3.1+5C(WT)	0.1064	0.09306 to 0.1197	****	<0.0001
Pss(5C)-T2-2.1+5C(WT) vs. Pss(5C)-T2-3.2+5C(WT)	0.0897	0.07636 to 0.1030	****	<0.0001
Pss(5C)-T2-2.2+5C(WT) vs. Pss(5C)-T2-3.1+5C(WT)	0.0818	0.06846 to 0.09514	****	<0.0001
Pss(5C)-T2-2.2+5C(WT) vs. Pss(5C)-T2-3.2+5C(WT)	0.0651	0.05176 to 0.07844	****	<0.0001
Pss(5C)-T2-3.1+5C(WT) vs. Pss(5C)-T2-3.2+5C(WT)	-0.0167	-0.03004 to -0.003362	**	0.0049
Figure 2. F
ANOVA table	SS	DF	F (DFn, DFd)	P value
Interaction	0.177	14	F (14, 72) = 500.3	P<0.0001
Time point	1.199	2	F (2, 72) = 23721	P<0.0001
Phage-bacteria	2.113	7	F (7, 72) = 11945	P<0.0001
Residual	0.00182	72
Tukey's multiple comparisons test	Mean Diff.	95.00% CI of diff.	Summary	Adjusted P Value
500 min
Pss(WT) vs. Pss(WT)+5C(WT)	0.2282	0.2171 to 0.2393	****	<0.0001
Pss(WT) vs. Pss(5C)-T3-1.1+5C(WT)	-0.0868	-0.09790 to -0.07570	****	<0.0001
Pss(WT) vs. Pss(5C)-T3-1.2+5C(WT)	-0.023	-0.03410 to -0.01190	****	<0.0001
Pss(WT) vs. Pss(5C)-T3-2.1+5C(WT)	-0.0469	-0.05800 to -0.03580	****	<0.0001
Pss(WT) vs. Pss(5C)-T3-2.2+5C(WT)	-0.0744	-0.08550 to -0.06330	****	<0.0001
Pss(WT) vs. Pss(5C)-T3-3.1+5C(WT)	-0.039	-0.05010 to -0.02790	****	<0.0001
Pss(WT) vs. Pss(5C)-T3-3.2+5C(WT)	-0.0778	-0.08890 to -0.06670	****	<0.0001
Pss(WT)+5C(WT) vs. Pss(5C)-T3-1.1+5C(WT)	-0.315	-0.3261 to -0.3039	****	<0.0001
Pss(WT)+5C(WT) vs. Pss(5C)-T3-1.2+5C(WT)	-0.2512	-0.2623 to -0.2401	****	<0.0001
Pss(WT)+5C(WT) vs. Pss(5C)-T3-2.1+5C(WT)	-0.2751	-0.2862 to -0.2640	****	<0.0001
Pss(WT)+5C(WT) vs. Pss(5C)-T3-2.2+5C(WT)	-0.3026	-0.3137 to -0.2915	****	<0.0001
Pss(WT)+5C(WT) vs. Pss(5C)-T3-3.1+5C(WT)	-0.2672	-0.2783 to -0.2561	****	<0.0001
Pss(WT)+5C(WT) vs. Pss(5C)-T3-3.2+5C(WT)	-0.306	-0.3171 to -0.2949	****	<0.0001
Pss(5C)-T3-1.1+5C(WT) vs. Pss(5C)-T3-1.2+5C(WT)	0.0638	0.05270 to 0.07490	****	<0.0001
Pss(5C)-T3-1.1+5C(WT) vs. Pss(5C)-T3-2.1+5C(WT)	0.0399	0.02880 to 0.05100	****	<0.0001
Pss(5C)-T3-1.1+5C(WT) vs. Pss(5C)-T3-2.2+5C(WT)	0.0124	0.001303 to 0.02350	*	0.0179
Pss(5C)-T3-1.1+5C(WT) vs. Pss(5C)-T3-3.1+5C(WT)	0.0478	0.03670 to 0.05890	****	<0.0001
Pss(5C)-T3-1.2+5C(WT) vs. Pss(5C)-T3-2.1+5C(WT)	-0.0239	-0.03500 to -0.01280	****	<0.0001
Pss(5C)-T3-1.2+5C(WT) vs. Pss(5C)-T3-2.2+5C(WT)	-0.0514	-0.06250 to -0.04030	****	<0.0001
Pss(5C)-T3-1.2+5C(WT) vs. Pss(5C)-T3-3.1+5C(WT)	-0.016	-0.02710 to -0.004903	***	0.0006
Pss(5C)-T3-1.2+5C(WT) vs. Pss(5C)-T3-3.2+5C(WT)	-0.0548	-0.06590 to -0.04370	****	<0.0001
Pss(5C)-T3-2.1+5C(WT) vs. Pss(5C)-T3-2.2+5C(WT)	-0.0275	-0.03860 to -0.01640	****	<0.0001
Pss(5C)-T3-2.1+5C(WT) vs. Pss(5C)-T3-3.2+5C(WT)	-0.0309	-0.04200 to -0.01980	****	<0.0001
Pss(5C)-T3-2.2+5C(WT) vs. Pss(5C)-T3-3.1+5C(WT)	0.0354	0.02430 to 0.04650	****	<0.0001
Pss(5C)-T3-3.1+5C(WT) vs. Pss(5C)-T3-3.2+5C(WT)	-0.0388	-0.04990 to -0.02770	****	<0.0001
1000 min
Pss(WT) vs. Pss(WT)+5C(WT)	0.3979	0.3868 to 0.4090	****	<0.0001
Pss(WT) vs. Pss(5C)-T3-1.1+5C(WT)	-0.0997	-0.1108 to -0.08860	****	<0.0001
Pss(WT) vs. Pss(5C)-T3-1.2+5C(WT)	-0.0539	-0.06500 to -0.04280	****	<0.0001
Pss(WT) vs. Pss(5C)-T3-2.1+5C(WT)	-0.0474	-0.05850 to -0.03630	****	<0.0001
Pss(WT) vs. Pss(5C)-T3-2.2+5C(WT)	-0.066	-0.07710 to -0.05490	****	<0.0001
Pss(WT) vs. Pss(5C)-T3-3.1+5C(WT)	-0.0348	-0.04590 to -0.02370	****	<0.0001
Pss(WT) vs. Pss(5C)-T3-3.2+5C(WT)	-0.1061	-0.1172 to -0.09500	****	<0.0001
Pss(WT)+5C(WT) vs. Pss(5C)-T3-1.1+5C(WT)	-0.4976	-0.5087 to -0.4865	****	<0.0001
Pss(WT)+5C(WT) vs. Pss(5C)-T3-1.2+5C(WT)	-0.4518	-0.4629 to -0.4407	****	<0.0001
Pss(WT)+5C(WT) vs. Pss(5C)-T3-2.1+5C(WT)	-0.4453	-0.4564 to -0.4342	****	<0.0001
Pss(WT)+5C(WT) vs. Pss(5C)-T3-2.2+5C(WT)	-0.4639	-0.4750 to -0.4528	****	<0.0001
Pss(WT)+5C(WT) vs. Pss(5C)-T3-3.1+5C(WT)	-0.4327	-0.4438 to -0.4216	****	<0.0001
Pss(WT)+5C(WT) vs. Pss(5C)-T3-3.2+5C(WT)	-0.504	-0.5151 to -0.4929	****	<0.0001
Pss(5C)-T3-1.1+5C(WT) vs. Pss(5C)-T3-1.2+5C(WT)	0.0458	0.03470 to 0.05690	****	<0.0001
Pss(5C)-T3-1.1+5C(WT) vs. Pss(5C)-T3-2.1+5C(WT)	0.0523	0.04120 to 0.06340	****	<0.0001
Pss(5C)-T3-1.1+5C(WT) vs. Pss(5C)-T3-2.2+5C(WT)	0.0337	0.02260 to 0.04480	****	<0.0001
Pss(5C)-T3-1.1+5C(WT) vs. Pss(5C)-T3-3.1+5C(WT)	0.0649	0.05380 to 0.07600	****	<0.0001
Pss(5C)-T3-1.2+5C(WT) vs. Pss(5C)-T3-2.2+5C(WT)	-0.0121	-0.02320 to -0.001003	*	0.0229
Pss(5C)-T3-1.2+5C(WT) vs. Pss(5C)-T3-3.1+5C(WT)	0.0191	0.008003 to 0.03020	****	<0.0001
Pss(5C)-T3-1.2+5C(WT) vs. Pss(5C)-T3-3.2+5C(WT)	-0.0522	-0.06330 to -0.04110	****	<0.0001
Pss(5C)-T3-2.1+5C(WT) vs. Pss(5C)-T3-2.2+5C(WT)	-0.0186	-0.02970 to -0.007503	****	<0.0001
Pss(5C)-T3-2.1+5C(WT) vs. Pss(5C)-T3-3.1+5C(WT)	0.0126	0.001503 to 0.02370	*	0.0152
Pss(5C)-T3-2.1+5C(WT) vs. Pss(5C)-T3-3.2+5C(WT)	-0.0587	-0.06980 to -0.04760	****	<0.0001
Pss(5C)-T3-2.2+5C(WT) vs. Pss(5C)-T3-3.1+5C(WT)	0.0312	0.02010 to 0.04230	****	<0.0001
Pss(5C)-T3-2.2+5C(WT) vs. Pss(5C)-T3-3.2+5C(WT)	-0.0401	-0.05120 to -0.02900	****	<0.0001
Pss(5C)-T3-3.1+5C(WT) vs. Pss(5C)-T3-3.2+5C(WT)	-0.0713	-0.08240 to -0.06020	****	<0.0001
1500 min
Pss(WT) vs. Pss(WT)+5C(WT)	0.5622	0.5511 to 0.5732	****	<0.0001
Pss(WT) vs. Pss(5C)-T3-1.1+5C(WT)	-0.07515	-0.08625 to -0.06405	****	<0.0001
Pss(WT) vs. Pss(5C)-T3-2.1+5C(WT)	-0.01695	-0.02805 to -0.005853	***	0.0002
Pss(WT) vs. Pss(5C)-T3-2.2+5C(WT)	-0.02085	-0.03195 to -0.009753	****	<0.0001
Pss(WT) vs. Pss(5C)-T3-3.2+5C(WT)	-0.06225	-0.07335 to -0.05115	****	<0.0001
Pss(WT)+5C(WT) vs. Pss(5C)-T3-1.1+5C(WT)	-0.6373	-0.6484 to -0.6262	****	<0.0001
Pss(WT)+5C(WT) vs. Pss(5C)-T3-1.2+5C(WT)	-0.5727	-0.5838 to -0.5616	****	<0.0001
Pss(WT)+5C(WT) vs. Pss(5C)-T3-2.1+5C(WT)	-0.5791	-0.5902 to -0.5680	****	<0.0001
Pss(WT)+5C(WT) vs. Pss(5C)-T3-2.2+5C(WT)	-0.583	-0.5941 to -0.5719	****	<0.0001
Pss(WT)+5C(WT) vs. Pss(5C)-T3-3.1+5C(WT)	-0.5619	-0.5730 to -0.5508	****	<0.0001
Pss(WT)+5C(WT) vs. Pss(5C)-T3-3.2+5C(WT)	-0.6244	-0.6355 to -0.6133	****	<0.0001
Pss(5C)-T3-1.1+5C(WT) vs. Pss(5C)-T3-1.2+5C(WT)	0.0646	0.05350 to 0.07570	****	<0.0001
Pss(5C)-T3-1.1+5C(WT) vs. Pss(5C)-T3-2.1+5C(WT)	0.0582	0.04710 to 0.06930	****	<0.0001
Pss(5C)-T3-1.1+5C(WT) vs. Pss(5C)-T3-2.2+5C(WT)	0.0543	0.04320 to 0.06540	****	<0.0001
Pss(5C)-T3-1.1+5C(WT) vs. Pss(5C)-T3-3.1+5C(WT)	0.0754	0.06430 to 0.08650	****	<0.0001
Pss(5C)-T3-1.1+5C(WT) vs. Pss(5C)-T3-3.2+5C(WT)	0.0129	0.001803 to 0.02400	*	0.0118
Pss(5C)-T3-1.2+5C(WT) vs. Pss(5C)-T3-3.2+5C(WT)	-0.0517	-0.06280 to -0.04060	****	<0.0001
Pss(5C)-T3-2.1+5C(WT) vs. Pss(5C)-T3-3.1+5C(WT)	0.0172	0.006103 to 0.02830	***	0.0002
Pss(5C)-T3-2.1+5C(WT) vs. Pss(5C)-T3-3.2+5C(WT)	-0.0453	-0.05640 to -0.03420	****	<0.0001
Pss(5C)-T3-2.2+5C(WT) vs. Pss(5C)-T3-3.1+5C(WT)	0.0211	0.01000 to 0.03220	****	<0.0001
Pss(5C)-T3-2.2+5C(WT) vs. Pss(5C)-T3-3.2+5C(WT)	-0.0414	-0.05250 to -0.03030	****	<0.0001
Pss(5C)-T3-3.1+5C(WT) vs. Pss(5C)-T3-3.2+5C(WT)	-0.0625	-0.07360 to -0.05140	****	<0.0001
Figure 2. G
ANOVA table	SS	DF	F (DFn, DFd)	P value
Interaction	0.1751	12	F (12, 63) = 95.00	P<0.0001
Time point	0.05786	2	F (2, 63) = 188.3	P<0.0001
Phage-bacteria	1.678	6	F (6, 63) = 1820	P<0.0001
Residual	0.009677	63
Tukey's multiple comparisons test	Mean Diff.	95.00% CI of diff.	Summary	Adjusted P Value
500 min
Pss(WT) vs. Pss-T1-1.1+5C(WT)	0.2433	0.2166 to 0.2700	****	<0.0001
Pss(WT) vs. Pss-T1-1.2+5C(WT)	0.2471	0.2204 to 0.2738	****	<0.0001
Pss(WT) vs. Pss-T1-2.1+5C(WT)	0.2431	0.2164 to 0.2698	****	<0.0001
Pss(WT) vs. Pss-T1-2.2+5C(WT)	0.2463	0.2196 to 0.2730	****	<0.0001
Pss(WT) vs. Pss-T1-3.1+5C(WT)	0.2422	0.2155 to 0.2689	****	<0.0001
Pss(WT) vs. Pss-T1-3.2+5C(WT)	0.2461	0.2194 to 0.2728	****	<0.0001
1000 min
Pss(WT) vs. Pss-T1-1.1+5C(WT)	0.3959	0.3692 to 0.4226	****	<0.0001
Pss(WT) vs. Pss-T1-1.2+5C(WT)	0.4099	0.3832 to 0.4366	****	<0.0001
Pss(WT) vs. Pss-T1-2.1+5C(WT)	0.4026	0.3759 to 0.4293	****	<0.0001
Pss(WT) vs. Pss-T1-2.2+5C(WT)	0.4091	0.3824 to 0.4358	****	<0.0001
Pss(WT) vs. Pss-T1-3.1+5C(WT)	0.4011	0.3744 to 0.4278	****	<0.0001
Pss(WT) vs. Pss-T1-3.2+5C(WT)	0.4079	0.3812 to 0.4346	****	<0.0001
1500 min
Pss(WT) vs. Pss-T1-1.1+5C(WT)	0.553	0.5263 to 0.5797	****	<0.0001
Pss(WT) vs. Pss-T1-1.2+5C(WT)	0.5823	0.5556 to 0.6090	****	<0.0001
Pss(WT) vs. Pss-T1-2.1+5C(WT)	0.5583	0.5316 to 0.5850	****	<0.0001
Pss(WT) vs. Pss-T1-2.2+5C(WT)	0.5785	0.5518 to 0.6052	****	<0.0001
Pss(WT) vs. Pss-T1-3.1+5C(WT)	0.5574	0.5307 to 0.5841	****	<0.0001
Pss(WT) vs. Pss-T1-3.2+5C(WT)	0.539	0.5123 to 0.5657	****	<0.0001
Pss-T1-1.1+5C(WT) vs. Pss-T1-1.2+5C(WT)	0.0293	0.002610 to 0.05599	*	0.0224
Pss-T1-1.2+5C(WT) vs. Pss-T1-3.2+5C(WT)	-0.0433	-0.06999 to -0.01661	***	0.0001
Pss-T1-2.2+5C(WT) vs. Pss-T1-3.2+5C(WT)	-0.0395	-0.06619 to -0.01281	***	0.0006
Figure 2. H
ANOVA table	SS	DF	F (DFn, DFd)	P value
Interaction	0.1394	12	F (12, 63) = 6.121	P<0.0001
Time point	0.1265	2	F (2, 63) = 33.33	P<0.0001
Phage-bacteria	1.482	6	F (6, 63) = 130.1	P<0.0001
Residual	0.1196	63
Tukey's multiple comparisons test	Mean Diff.	95.00% CI of diff.	Summary	Adjusted P Value
500 min
Pss(WT) vs. Pss-T3-1.1+5C(WT)	0.2383	0.1444 to 0.3321	****	<0.0001
Pss(WT) vs. Pss-T3-1.2+5C(WT)	0.2262	0.1324 to 0.3200	****	<0.0001
Pss(WT) vs. Pss-T3-2.1+5C(WT)	0.2384	0.1445 to 0.3322	****	<0.0001
Pss(WT) vs. Pss-T3-2.2+5C(WT)	0.221	0.1271 to 0.3148	****	<0.0001
Pss(WT) vs. Pss-T3-3.1+5C(WT)	0.2382	0.1444 to 0.3320	****	<0.0001
Pss(WT) vs. Pss-T3-3.2+5C(WT)	0.2217	0.1279 to 0.3155	****	<0.0001
1000 min
Pss(WT) vs. Pss-T3-1.1+5C(WT)	0.3985	0.3047 to 0.4923	****	<0.0001
Pss(WT) vs. Pss-T3-1.2+5C(WT)	0.3876	0.2937 to 0.4814	****	<0.0001
Pss(WT) vs. Pss-T3-2.1+5C(WT)	0.3984	0.3045 to 0.4922	****	<0.0001
Pss(WT) vs. Pss-T3-2.2+5C(WT)	0.3831	0.2892 to 0.4769	****	<0.0001
Pss(WT) vs. Pss-T3-3.1+5C(WT)	0.3987	0.3049 to 0.4926	****	<0.0001
Pss(WT) vs. Pss-T3-3.2+5C(WT)	0.3847	0.2909 to 0.4785	****	<0.0001
1500 min
Pss(WT) vs. Pss-T3-1.1+5C(WT)	0.519	0.4252 to 0.6129	****	<0.0001
Pss(WT) vs. Pss-T3-1.2+5C(WT)	0.515	0.4211 to 0.6088	****	<0.0001
Pss(WT) vs. Pss-T3-2.1+5C(WT)	0.5193	0.4254 to 0.6131	****	<0.0001
Pss(WT) vs. Pss-T3-2.2+5C(WT)	0.5083	0.4145 to 0.6021	****	<0.0001
Pss(WT) vs. Pss-T3-3.1+5C(WT)	0.525	0.4311 to 0.6188	****	<0.0001
Pss(WT) vs. Pss-T3-3.2+5C(WT)	0.5019	0.4081 to 0.5958	****	<0.0001
Figure 2. I
ANOVA table	SS	DF	F (DFn, DFd)	P value
Interaction	0.1761	12	F (12, 63) = 377.3	P<0.0001
Time point	0.05249	2	F (2, 63) = 674.7	P<0.0001
Phage-bacteria	1.614	6	F (6, 63) = 6914	P<0.0001
Residual	0.002451	63
Tukey's multiple comparisons test	Mean Diff.	95.00% CI of diff.	Summary	Adjusted P Value
500 min
Pss(WT) vs. Pss-T2-1.1+5C(WT)	0.2389	0.2254 to 0.2523	****	<0.0001
Pss(WT) vs. Pss-T2-1.2+5C(WT)	0.2398	0.2263 to 0.2532	****	<0.0001
Pss(WT) vs. Pss-T2-2.1+5C(WT)	0.239	0.2255 to 0.2524	****	<0.0001
Pss(WT) vs. Pss-T2-2.2+5C(WT)	0.236	0.2225 to 0.2494	****	<0.0001
Pss(WT) vs. Pss-T2-3.1+5C(WT)	0.2381	0.2246 to 0.2515	****	<0.0001
Pss(WT) vs. Pss-T2-3.2+5C(WT)	0.2377	0.2242 to 0.2511	****	<0.0001
500 min
Pss(WT) vs. Pss-T2-1.1+5C(WT)	0.3921	0.3786 to 0.4055	****	<0.0001
Pss(WT) vs. Pss-T2-1.2+5C(WT)	0.3942	0.3807 to 0.4076	****	<0.0001
Pss(WT) vs. Pss-T2-2.1+5C(WT)	0.3919	0.3784 to 0.4053	****	<0.0001
Pss(WT) vs. Pss-T2-2.2+5C(WT)	0.3905	0.3770 to 0.4039	****	<0.0001
Pss(WT) vs. Pss-T2-3.1+5C(WT)	0.3898	0.3763 to 0.4032	****	<0.0001
Pss(WT) vs. Pss-T2-3.2+5C(WT)	0.3926	0.3791 to 0.4060	****	<0.0001
1500 min
Pss(WT) vs. Pss-T2-1.1+5C(WT)	0.5519	0.5384 to 0.5653	****	<0.0001
Pss(WT) vs. Pss-T2-1.2+5C(WT)	0.5693	0.5558 to 0.5827	****	<0.0001
Pss(WT) vs. Pss-T2-2.1+5C(WT)	0.5522	0.5387 to 0.5656	****	<0.0001
Pss(WT) vs. Pss-T2-2.2+5C(WT)	0.5517	0.5382 to 0.5651	****	<0.0001
Pss(WT) vs. Pss-T2-3.1+5C(WT)	0.5606	0.5471 to 0.5740	****	<0.0001
Pss(WT) vs. Pss-T2-3.2+5C(WT)	0.563	0.5495 to 0.5764	****	<0.0001
Pss-T2-1.1+5C(WT) vs. Pss-T2-1.2+5C(WT)	0.0174	0.003968 to 0.03083	**	0.0036
Pss-T2-1.2+5C(WT) vs. Pss-T2-2.1+5C(WT)	-0.0171	-0.03053 to -0.003668	**	0.0045
Pss-T2-1.2+5C(WT) vs. Pss-T2-2.2+5C(WT)	-0.0176	-0.03103 to -0.004168	**	0.0032
Figure 3
Figure 3. A
ANOVA table	SS	DF	F (DFn, DFd)	P value
Interaction	0.3661	27	F (27, 120) = 0.6927	P=0.8650
Time point	5.223	3	F (3, 120) = 88.93	P<0.0001
Phage-bacteria	1.306	9	F (9, 120) = 7.415	P<0.0001
Residual	2.349	120
Tukey's multiple comparisons test	Mean Diff.	95.00% CI of diff.	Summary	Adjusted P Value
2000 min
Pss(MR6)-T1-1.2 vs. Pss(MR6)-T1-3.1	-0.3586	-0.6776 to -0.03965	*	0.0149
Pss(MR6)-T1-1.2 vs. Pss(MR6)-T1-3.3	-0.3821	-0.7011 to -0.06313	**	0.0068
Pss(MR6)-T1-1.3 vs. Pss(MR6)-T1-3.1	-0.3718	-0.6908 to -0.05285	**	0.0096
Pss(MR6)-T1-1.3 vs. Pss(MR6)-T1-3.3	-0.3953	-0.7143 to -0.07633	**	0.0043
Pss(MR6)-T1-2.1 vs. Pss(MR6)-T1-3.3	-0.3339	-0.6529 to -0.01493	*	0.0323
Figure 3. B
ANOVA table	SS	DF	F (DFn, DFd)	P value
Interaction	0.3561	27	F (27, 120) = 0.6931	P=0.8646
Time point	5.666	3	F (3, 120) = 99.24	P<0.0001
Phage-bacteria	0.4087	9	F (9, 120) = 2.386	P=0.0160
Residual	2.284	120
Figure 3. C
ANOVA table	SS	DF	F (DFn, DFd)	P value
Interaction	0.349	27	F (27, 120) = 0.7069	P=0.8510
Time point	6.12	3	F (3, 120) = 111.6	P<0.0001
Phage-bacteria	0.2736	9	F (9, 120) = 1.663	P=0.1054
Residual	2.194	120
Figure 3. D
ANOVA table	SS	DF	F (DFn, DFd)	P value
Interaction	281050	27	F (27, 120) = 0.2223	P>0.9999
Time point	32013	3	F (3, 120) = 0.2279	P=0.8769
Phage-bacteria	1405957	9	F (9, 120) = 3.336	P=0.0011
Residual	5620072	120
Tukey's multiple comparisons test	Mean Diff.	95.00% CI of diff.	Summary	Adjusted P Value
2000 min
Pss(WT) vs. Pss(5C)-T1-1.1	499.9	6.512 to 993.2	*	0.0443
Pss(WT) vs. Pss(5C)-T1-1.2	499.9	6.544 to 993.3	*	0.0443
Pss(WT) vs. Pss(5C)-T1-1.3	500	6.601 to 993.3	*	0.0442
Pss(WT) vs. Pss(5C)-T1-2.1	499.9	6.515 to 993.3	*	0.0443
Pss(WT) vs. Pss(5C)-T1-2.2	500	6.597 to 993.3	*	0.0443
Pss(WT) vs. Pss(5C)-T1-2.3	499.8	6.445 to 993.2	*	0.0444
Pss(WT) vs. Pss(5C)-T1-3.1	499.8	6.406 to 993.1	*	0.0444
Pss(WT) vs. Pss(5C)-T1-3.2	499.7	6.372 to 993.1	*	0.0444
Pss(WT) vs. Pss(5C)-T1-3.3	500	6.620 to 993.4	*	0.0442
Figure 3. E
ANOVA table	SS	DF	F (DFn, DFd)	P value
Interaction	0.3686	27	F (27, 120) = 0.7377	P=0.8185
Time point	5.413	3	F (3, 120) = 97.49	P<0.0001
Phage-bacteria	0.352	9	F (9, 120) = 2.113	P=0.0334
Residual	2.221	120
Figure 3. F
ANOVA table	SS	DF	F (DFn, DFd)	P value
Interaction	0.4591	27	F (27, 120) = 0.9784	P=0.5033
Time point	5.956	3	F (3, 120) = 114.2	P<0.0001
Phage-bacteria	0.3013	9	F (9, 120) = 1.926	P=0.0544
Residual	2.086	120
Figure 3. G
ANOVA table	SS	DF	F (DFn, DFd)	P value
Interaction	0.3205	27	F (27, 120) = 0.6178	P=0.9261
Time point	6.565	3	F (3, 120) = 113.9	P<0.0001
Phage-bacteria	0.5013	9	F (9, 120) = 2.899	P=0.0039
Residual	2.305	120
Figure 3. H
ANOVA table	SS	DF	F (DFn, DFd)	P value
Interaction	0.4569	27	F (27, 120) = 0.7354	P=0.8210
Time point	5.559	3	F (3, 120) = 80.53	P<0.0001
Phage-bacteria	0.6832	9	F (9, 120) = 3.299	P=0.0013
Residual	2.761	120
Tukey's multiple comparisons test	Mean Diff.	95.00% CI of diff.	Summary	Adjusted P Value
1000 min
Pss-T2-1.1 vs. Pss-T2-2.3	0.346	0.0001834 to 0.6918	*	0.0498
1500 min
Pss-T2-1.1 vs. Pss-T2-2.3	0.365	0.01916 to 0.7108	*	0.0298
Figure 3. I
ANOVA table	SS	DF	F (DFn, DFd)	P value
Interaction	0.4009	27	F (27, 120) = 0.8345	P=0.6995
Time point	7.495	3	F (3, 120) = 140.4	P<0.0001
Phage-bacteria	0.8441	9	F (9, 120) = 5.272	P<0.0001
Residual	2.135	120
1500 min
Pss-T3-1.3 vs. Pss-T3-2.3	0.3597	0.05564 to 0.6638	**	0.008
Pss-T3-1.3 vs. Pss-T3-3.3	0.3566	0.05247 to 0.6606	**	0.0089
Figure 4
MR1
ANOVA table	SS	DF	F (DFn, DFd)	P value
Treatment (between columns)	0.5151	4	F (4, 9) = 1.756	P=0.2217
Residual (within columns)	0.66	9
Total	1.175	13
MR4
ANOVA table	SS	DF	F (DFn, DFd)	P value
Treatment (between columns)	0.1953	4	F (4, 9) = 1.391	P=0.3117
Residual (within columns)	0.3158	9
Total	0.5111	13
MR6
ANOVA table	SS	DF	F (DFn, DFd)	P value
Treatment (between columns)	0.6653	4	F (4, 9) = 4.634	P=0.0263
Residual (within columns)	0.323	9
Total	0.9883	13
MR14
ANOVA table	SS	DF	F (DFn, DFd)	P value
Treatment (between columns)	0.6452	4	F (4, 9) = 2.831	P=0.0897
Residual (within columns)	0.5127	9
Total	1.158	13
MR15
ANOVA table	SS	DF	F (DFn, DFd)	P value
Treatment (between columns)	0.4186	4	F (4, 9) = 2.012	P=0.1763
Residual (within columns)	0.4681	9
Total	0.8868	13
Figure 5
Figure 5. A
ANOVA table	SS	DF	F (DFn, DFd)	P value
Interaction	0.257	12	F (12, 63) = 596.2	P<0.0001
Time point	0.6678	2	F (2, 63) = 9292	P<0.0001
Phage-bacteria	5.266	6	F (6, 63) = 24428	P<0.0001
Residual	0.002264	63
Tukey's multiple comparisons test	Mean Diff.	95.00% CI of diff.	Summary	Adjusted P Value
500 min
Pss(WT) vs. Pss(WT)+MR1(WT)	0.5012	0.4883 to 0.5141	****	<0.0001
Pss(WT) vs. Pss(MR1)-2B+MR1(WT)	0.4997	0.4868 to 0.5126	****	<0.0001
Pss(WT) vs. Pss(MR1)-4B+MR1(WT)	0.5161	0.5032 to 0.5290	****	<0.0001
Pss(WT) vs. Pss(MR1)-6B+MR1(WT)	0.5	0.4871 to 0.5129	****	<0.0001
Pss(WT) vs. Pss(MR1)-8B+MR1(WT)	0.4991	0.4862 to 0.5120	****	<0.0001
Pss(WT) vs. Pss(MR1)-10B+MR1(WT)	0.4934	0.4805 to 0.5063	****	<0.0001
Pss(WT)+MR1(WT) vs. Pss(MR1)-4B+MR1(WT)	0.01496	0.002046 to 0.02786	*	0.0132
Pss(MR1)-2B+MR1(WT) vs. Pss(MR1)-4B+MR1(WT)	0.01645	0.003541 to 0.02936	**	0.0045
Pss(MR1)-4B+MR1(WT) vs. Pss(MR1)-6B+MR1(WT)	-0.0161	-0.02901 to -0.003191	**	0.0058
Pss(MR1)-4B+MR1(WT) vs. Pss(MR1)-8B+MR1(WT)	-0.01705	-0.02996 to -0.004141	**	0.0028
Pss(MR1)-4B+MR1(WT) vs. Pss(MR1)-10B+MR1(WT)	-0.02275	-0.03566 to -0.009841	****	<0.0001
1000 min
Pss(WT) vs. Pss(WT)+MR1(WT)	0.7819	0.7689 to 0.7948	****	<0.0001
Pss(WT) vs. Pss(MR1)-2B+MR1(WT)	0.7722	0.7593 to 0.7851	****	<0.0001
Pss(WT) vs. Pss(MR1)-4B+MR1(WT)	0.7895	0.7766 to 0.8024	****	<0.0001
Pss(WT) vs. Pss(MR1)-6B+MR1(WT)	0.7758	0.7629 to 0.7887	****	<0.0001
Pss(WT) vs. Pss(MR1)-8B+MR1(WT)	0.7703	0.7574 to 0.7832	****	<0.0001
Pss(WT) vs. Pss(MR1)-10B+MR1(WT)	0.7686	0.7557 to 0.7815	****	<0.0001
Pss(WT)+MR1(WT) vs. Pss(MR1)-10B+MR1(WT)	-0.01323	-0.02614 to -0.0003210	*	0.0411
Pss(MR1)-2B+MR1(WT) vs. Pss(MR1)-4B+MR1(WT)	0.01725	0.004341 to 0.03016	**	0.0024
Pss(MR1)-4B+MR1(WT) vs. Pss(MR1)-6B+MR1(WT)	-0.01365	-0.02656 to -0.0007410	*	0.0315
Pss(MR1)-4B+MR1(WT) vs. Pss(MR1)-8B+MR1(WT)	-0.01915	-0.03206 to -0.006241	***	0.0005
Pss(MR1)-4B+MR1(WT) vs. Pss(MR1)-10B+MR1(WT)	-0.02085	-0.03376 to -0.007941	***	0.0001
1500 min
Pss(WT) vs. Pss(WT)+MR1(WT)	0.8762	0.8632 to 0.8891	****	<0.0001
Pss(WT) vs. Pss(MR1)-2B+MR1(WT)	0.9068	0.8939 to 0.9197	****	<0.0001
Pss(WT) vs. Pss(MR1)-4B+MR1(WT)	0.8657	0.8528 to 0.8786	****	<0.0001
Pss(WT) vs. Pss(MR1)-6B+MR1(WT)	0.8376	0.8247 to 0.8505	****	<0.0001
Pss(WT) vs. Pss(MR1)-8B+MR1(WT)	0.8552	0.8423 to 0.8681	****	<0.0001
Pss(WT) vs. Pss(MR1)-10B+MR1(WT)	0.8644	0.8515 to 0.8773	****	<0.0001
Pss(WT)+MR1(WT) vs. Pss(MR1)-2B+MR1(WT)	0.03065	0.01774 to 0.04356	****	<0.0001
Pss(WT)+MR1(WT) vs. Pss(MR1)-6B+MR1(WT)	-0.03855	-0.05146 to -0.02564	****	<0.0001
Pss(WT)+MR1(WT) vs. Pss(MR1)-8B+MR1(WT)	-0.02095	-0.03386 to -0.008041	***	0.0001
Pss(MR1)-2B+MR1(WT) vs. Pss(MR1)-4B+MR1(WT)	-0.0411	-0.05401 to -0.02819	****	<0.0001
Pss(MR1)-2B+MR1(WT) vs. Pss(MR1)-6B+MR1(WT)	-0.0692	-0.08211 to -0.05629	****	<0.0001
Pss(MR1)-2B+MR1(WT) vs. Pss(MR1)-8B+MR1(WT)	-0.0516	-0.06451 to -0.03869	****	<0.0001
Pss(MR1)-2B+MR1(WT) vs. Pss(MR1)-10B+MR1(WT)	-0.0424	-0.05531 to -0.02949	****	<0.0001
Pss(MR1)-4B+MR1(WT) vs. Pss(MR1)-6B+MR1(WT)	-0.0281	-0.04101 to -0.01519	****	<0.0001
Pss(MR1)-6B+MR1(WT) vs. Pss(MR1)-8B+MR1(WT)	0.0176	0.004691 to 0.03051	**	0.0019
Pss(MR1)-6B+MR1(WT) vs. Pss(MR1)-10B+MR1(WT)	0.0268	0.01389 to 0.03971	****	<0.0001
Figure 5. B
ANOVA table	SS	DF	F (DFn, DFd)	P value
Interaction	0.2666	12	F (12, 63) = 618.2	P<0.0001
Time point	0.6129	2	F (2, 63) = 8529	P<0.0001
Phage-bacteria	5.304	6	F (6, 63) = 24601	P<0.0001
Residual	0.002264	63
Tukey's multiple comparisons test	Mean Diff.	95.00% CI of diff.	Summary	Adjusted P Value
500 min
Pss(WT) vs. Pss(WT)+MR4(WT)	0.4999	0.4870 to 0.5128	****	<0.0001
Pss(WT) vs. Pss(MR4)-2B+MR4(WT)	0.4998	0.4869 to 0.5127	****	<0.0001
Pss(WT) vs. Pss(MR4)-4B+MR4(WT)	0.5147	0.5018 to 0.5276	****	<0.0001
Pss(WT) vs. Pss(MR4)-6B+MR4(WT)	0.4971	0.4842 to 0.5100	****	<0.0001
Pss(WT) vs. Pss(MR4)-8B+MR4(WT)	0.5005	0.4876 to 0.5134	****	<0.0001
Pss(WT) vs. Pss(MR4)-10B+MR4(WT)	0.4979	0.4850 to 0.5108	****	<0.0001
Pss(WT)+MR4(WT) vs. Pss(MR4)-4B+MR4(WT)	0.01486	0.001946 to 0.02776	*	0.0141
Pss(MR4)-2B+MR4(WT) vs. Pss(MR4)-4B+MR4(WT)	0.01495	0.002041 to 0.02786	*	0.0132
Pss(MR4)-4B+MR4(WT) vs. Pss(MR4)-6B+MR4(WT)	-0.0176	-0.03051 to -0.004691	**	0.0019
Pss(MR4)-4B+MR4(WT) vs. Pss(MR4)-8B+MR4(WT)	-0.01425	-0.02716 to -0.001341	*	0.0213
Pss(MR4)-4B+MR4(WT) vs. Pss(MR4)-10B+MR4(WT)	-0.01685	-0.02976 to -0.003941	**	0.0033
1000 min
Pss(WT) vs. Pss(WT)+MR4(WT)	0.7817	0.7687 to 0.7946	****	<0.0001
Pss(WT) vs. Pss(MR4)-2B+MR4(WT)	0.7704	0.7575 to 0.7833	****	<0.0001
Pss(WT) vs. Pss(MR4)-4B+MR4(WT)	0.7848	0.7719 to 0.7977	****	<0.0001
Pss(WT) vs. Pss(MR4)-6B+MR4(WT)	0.7679	0.7550 to 0.7808	****	<0.0001
Pss(WT) vs. Pss(MR4)-8B+MR4(WT)	0.7717	0.7588 to 0.7846	****	<0.0001
Pss(WT) vs. Pss(MR4)-10B+MR4(WT)	0.7709	0.7580 to 0.7838	****	<0.0001
Pss(WT)+MR4(WT) vs. Pss(MR4)-6B+MR4(WT)	-0.01373	-0.02664 to -0.0008210	*	0.0299
Pss(MR4)-2B+MR4(WT) vs. Pss(MR4)-4B+MR4(WT)	0.01435	0.001441 to 0.02726	*	0.0199
Pss(MR4)-4B+MR4(WT) vs. Pss(MR4)-6B+MR4(WT)	-0.01685	-0.02976 to -0.003941	**	0.0033
Pss(MR4)-4B+MR4(WT) vs. Pss(MR4)-8B+MR4(WT)	-0.01305	-0.02596 to -0.0001410	*	0.0459
Pss(MR4)-4B+MR4(WT) vs. Pss(MR4)-10B+MR4(WT)	-0.01385	-0.02676 to -0.0009410	*	0.0277
1500 min
Pss(WT) vs. Pss(WT)+MR4(WT)	0.9052	0.8922 to 0.9181	****	<0.0001
Pss(WT) vs. Pss(MR4)-2B+MR4(WT)	0.8487	0.8358 to 0.8616	****	<0.0001
Pss(WT) vs. Pss(MR4)-4B+MR4(WT)	0.8854	0.8725 to 0.8983	****	<0.0001
Pss(WT) vs. Pss(MR4)-6B+MR4(WT)	0.9067	0.8938 to 0.9196	****	<0.0001
Pss(WT) vs. Pss(MR4)-8B+MR4(WT)	0.8508	0.8379 to 0.8637	****	<0.0001
Pss(WT) vs. Pss(MR4)-10B+MR4(WT)	0.8632	0.8503 to 0.8761	****	<0.0001
Pss(WT)+MR4(WT) vs. Pss(MR4)-2B+MR4(WT)	-0.05645	-0.06936 to -0.04354	****	<0.0001
Pss(WT)+MR4(WT) vs. Pss(MR4)-4B+MR4(WT)	-0.01975	-0.03266 to -0.006841	***	0.0003
Pss(WT)+MR4(WT) vs. Pss(MR4)-8B+MR4(WT)	-0.05435	-0.06726 to -0.04144	****	<0.0001
Pss(WT)+MR4(WT) vs. Pss(MR4)-10B+MR4(WT)	-0.04195	-0.05486 to -0.02904	****	<0.0001
Pss(MR4)-2B+MR4(WT) vs. Pss(MR4)-4B+MR4(WT)	0.0367	0.02379 to 0.04961	****	<0.0001
Pss(MR4)-2B+MR4(WT) vs. Pss(MR4)-6B+MR4(WT)	0.058	0.04509 to 0.07091	****	<0.0001
Pss(MR4)-2B+MR4(WT) vs. Pss(MR4)-10B+MR4(WT)	0.0145	0.001591 to 0.02741	*	0.018
Pss(MR4)-4B+MR4(WT) vs. Pss(MR4)-6B+MR4(WT)	0.0213	0.008391 to 0.03421	****	<0.0001
Pss(MR4)-4B+MR4(WT) vs. Pss(MR4)-8B+MR4(WT)	-0.0346	-0.04751 to -0.02169	****	<0.0001
Pss(MR4)-4B+MR4(WT) vs. Pss(MR4)-10B+MR4(WT)	-0.0222	-0.03511 to -0.009291	****	<0.0001
Pss(MR4)-6B+MR4(WT) vs. Pss(MR4)-8B+MR4(WT)	-0.0559	-0.06881 to -0.04299	****	<0.0001
Pss(MR4)-6B+MR4(WT) vs. Pss(MR4)-10B+MR4(WT)	-0.0435	-0.05641 to -0.03059	****	<0.0001
Figure 5. C
ANOVA table	SS	DF	F (DFn, DFd)	P value
Interaction	0.261	12	F (12, 63) = 605.4	P<0.0001
Time point	0.6511	2	F (2, 63) = 9061	P<0.0001
Phage-bacteria	5.231	6	F (6, 63) = 24262	P<0.0001
Residual	0.002264	63
Tukey's multiple comparisons test	Mean Diff.	95.00% CI of diff.	Summary	Adjusted P Value
500 min
Pss(WT) vs. Pss(WT)+MR6(WT)	0.4976	0.4847 to 0.5105	****	<0.0001
Pss(WT) vs. Pss(MR6)-2B+MR6(WT)	0.4995	0.4866 to 0.5124	****	<0.0001
Pss(WT) vs. Pss(MR6)-4B+MR6(WT)	0.5132	0.5003 to 0.5261	****	<0.0001
Pss(WT) vs. Pss(MR6)-6B+MR6(WT)	0.4981	0.4852 to 0.5110	****	<0.0001
Pss(WT) vs. Pss(MR6)-8B+MR6(WT)	0.4985	0.4856 to 0.5114	****	<0.0001
Pss(WT) vs. Pss(MR6)-10B+MR6(WT)	0.4961	0.4832 to 0.5090	****	<0.0001
Pss(WT)+MR6(WT) vs. Pss(MR6)-4B+MR6(WT)	0.01566	0.002746 to 0.02856	**	0.008
Pss(MR6)-2B+MR6(WT) vs. Pss(MR6)-4B+MR6(WT)	0.01375	0.0008410 to 0.02666	*	0.0295
Pss(MR6)-4B+MR6(WT) vs. Pss(MR6)-6B+MR6(WT)	-0.0151	-0.02801 to -0.002191	*	0.0119
Pss(MR6)-4B+MR6(WT) vs. Pss(MR6)-8B+MR6(WT)	-0.0147	-0.02761 to -0.001791	*	0.0157
Pss(MR6)-4B+MR6(WT) vs. Pss(MR6)-10B+MR6(WT)	-0.0171	-0.03001 to -0.004191	**	0.0027
1000 min
Pss(WT) vs. Pss(WT)+MR6(WT)	0.7799	0.7669 to 0.7928	****	<0.0001
Pss(WT) vs. Pss(MR6)-2B+MR6(WT)	0.7576	0.7447 to 0.7705	****	<0.0001
Pss(WT) vs. Pss(MR6)-4B+MR6(WT)	0.7733	0.7604 to 0.7862	****	<0.0001
Pss(WT) vs. Pss(MR6)-6B+MR6(WT)	0.7677	0.7548 to 0.7806	****	<0.0001
Pss(WT) vs. Pss(MR6)-8B+MR6(WT)	0.7676	0.7547 to 0.7805	****	<0.0001
Pss(WT) vs. Pss(MR6)-10B+MR6(WT)	0.77	0.7571 to 0.7829	****	<0.0001
Pss(WT)+MR6(WT) vs. Pss(MR6)-2B+MR6(WT)	-0.02223	-0.03514 to -0.009321	****	<0.0001
Pss(MR6)-2B+MR6(WT) vs. Pss(MR6)-4B+MR6(WT)	0.0157	0.002791 to 0.02861	**	0.0078
1500 min
Pss(WT) vs. Pss(WT)+MR6(WT)	0.9259	0.9129 to 0.9388	****	<0.0001
Pss(WT) vs. Pss(MR6)-2B+MR6(WT)	0.8549	0.8419 to 0.8678	****	<0.0001
Pss(WT) vs. Pss(MR6)-4B+MR6(WT)	0.8524	0.8395 to 0.8653	****	<0.0001
Pss(WT) vs. Pss(MR6)-6B+MR6(WT)	0.8389	0.8259 to 0.8518	****	<0.0001
Pss(WT) vs. Pss(MR6)-8B+MR6(WT)	0.8528	0.8399 to 0.8657	****	<0.0001
Pss(WT) vs. Pss(MR6)-10B+MR6(WT)	0.8814	0.8684 to 0.8943	****	<0.0001
Pss(WT)+MR6(WT) vs. Pss(MR6)-2B+MR6(WT)	-0.071	-0.08391 to -0.05809	****	<0.0001
Pss(WT)+MR6(WT) vs. Pss(MR6)-4B+MR6(WT)	-0.07345	-0.08636 to -0.06054	****	<0.0001
Pss(WT)+MR6(WT) vs. Pss(MR6)-6B+MR6(WT)	-0.087	-0.09991 to -0.07409	****	<0.0001
Pss(WT)+MR6(WT) vs. Pss(MR6)-8B+MR6(WT)	-0.07305	-0.08596 to -0.06014	****	<0.0001
Pss(WT)+MR6(WT) vs. Pss(MR6)-10B+MR6(WT)	-0.0445	-0.05741 to -0.03159	****	<0.0001
Pss(MR6)-2B+MR6(WT) vs. Pss(MR6)-6B+MR6(WT)	-0.016	-0.02891 to -0.003091	**	0.0062
Pss(MR6)-2B+MR6(WT) vs. Pss(MR6)-10B+MR6(WT)	0.0265	0.01359 to 0.03941	****	<0.0001
Pss(MR6)-4B+MR6(WT) vs. Pss(MR6)-6B+MR6(WT)	-0.01355	-0.02646 to -0.0006410	*	0.0336
Pss(MR6)-4B+MR6(WT) vs. Pss(MR6)-10B+MR6(WT)	0.02895	0.01604 to 0.04186	****	<0.0001
Pss(MR6)-6B+MR6(WT) vs. Pss(MR6)-8B+MR6(WT)	0.01395	0.001041 to 0.02686	*	0.0259
Pss(MR6)-6B+MR6(WT) vs. Pss(MR6)-10B+MR6(WT)	0.0425	0.02959 to 0.05541	****	<0.0001
Pss(MR6)-8B+MR6(WT) vs. Pss(MR6)-10B+MR6(WT)	0.02855	0.01564 to 0.04146	****	<0.0001
Figure 5. D
ANOVA table	SS	DF	F (DFn, DFd)	P value
Interaction	0.2784	12	F (12, 63) = 645.7	P<0.0001
Time point	0.5781	2	F (2, 63) = 8044	P<0.0001
Phage-bacteria	5.33	6	F (6, 63) = 24725	P<0.0001
Residual	0.002264	63
Tukey's multiple comparisons test	Mean Diff.	95.00% CI of diff.	Summary	Adjusted P Value
500 min
Pss(WT) vs. Pss(WT)+MR14(WT)	0.501	0.4881 to 0.5139	****	<0.0001
Pss(WT) vs. Pss(MR14)-2B+MR14(WT)	0.4993	0.4864 to 0.5122	****	<0.0001
Pss(WT) vs. Pss(MR14)-4B+MR14(WT)	0.5142	0.5013 to 0.5271	****	<0.0001
Pss(WT) vs. Pss(MR14)-6B+MR14(WT)	0.4991	0.4862 to 0.5120	****	<0.0001
Pss(WT) vs. Pss(MR14)-8B+MR14(WT)	0.4989	0.4860 to 0.5118	****	<0.0001
Pss(WT) vs. Pss(MR14)-10B+MR14(WT)	0.4976	0.4847 to 0.5105	****	<0.0001
Pss(WT)+MR14(WT) vs. Pss(MR14)-4B+MR14(WT)	0.01326	0.0003460 to 0.02616	*	0.0404
Pss(MR14)-2B+MR14(WT) vs. Pss(MR14)-4B+MR14(WT)	0.01495	0.002041 to 0.02786	*	0.0132
Pss(MR14)-4B+MR14(WT) vs. Pss(MR14)-6B+MR14(WT)	-0.0151	-0.02801 to -0.002191	*	0.0119
Pss(MR14)-4B+MR14(WT) vs. Pss(MR14)-8B+MR14(WT)	-0.0153	-0.02821 to -0.002391	*	0.0103
Pss(MR14)-4B+MR14(WT) vs. Pss(MR14)-10B+MR14(WT)	-0.0166	-0.02951 to -0.003691	**	0.004
1000 min
Pss(WT) vs. Pss(WT)+MR14(WT)	0.7832	0.7702 to 0.7961	****	<0.0001
Pss(WT) vs. Pss(MR14)-2B+MR14(WT)	0.7672	0.7543 to 0.7801	****	<0.0001
Pss(WT) vs. Pss(MR14)-4B+MR14(WT)	0.776	0.7631 to 0.7889	****	<0.0001
Pss(WT) vs. Pss(MR14)-6B+MR14(WT)	0.7703	0.7574 to 0.7832	****	<0.0001
Pss(WT) vs. Pss(MR14)-8B+MR14(WT)	0.7687	0.7558 to 0.7816	****	<0.0001
Pss(WT) vs. Pss(MR14)-10B+MR14(WT)	0.7702	0.7573 to 0.7831	****	<0.0001
Pss(WT)+MR14(WT) vs. Pss(MR14)-2B+MR14(WT)	-0.01598	-0.02889 to -0.003071	**	0.0063
Pss(WT)+MR14(WT) vs. Pss(MR14)-8B+MR14(WT)	-0.01448	-0.02739 to -0.001571	*	0.0182
Pss(WT)+MR14(WT) vs. Pss(MR14)-10B+MR14(WT)	-0.01298	-0.02589 to -7.101e-005	*	0.0479
1500 min
Pss(WT) vs. Pss(WT)+MR14(WT)	0.9191	0.9061 to 0.9320	****	<0.0001
Pss(WT) vs. Pss(MR14)-2B+MR14(WT)	0.8396	0.8267 to 0.8525	****	<0.0001
Pss(WT) vs. Pss(MR14)-4B+MR14(WT)	0.9298	0.9168 to 0.9427	****	<0.0001
Pss(WT) vs. Pss(MR14)-6B+MR14(WT)	0.8461	0.8331 to 0.8590	****	<0.0001
Pss(WT) vs. Pss(MR14)-8B+MR14(WT)	0.8919	0.8789 to 0.9048	****	<0.0001
Pss(WT) vs. Pss(MR14)-10B+MR14(WT)	0.8683	0.8553 to 0.8812	****	<0.0001
Pss(WT)+MR14(WT) vs. Pss(MR14)-2B+MR14(WT)	-0.07945	-0.09236 to -0.06654	****	<0.0001
Pss(WT)+MR14(WT) vs. Pss(MR14)-6B+MR14(WT)	-0.073	-0.08591 to -0.06009	****	<0.0001
Pss(WT)+MR14(WT) vs. Pss(MR14)-8B+MR14(WT)	-0.0272	-0.04011 to -0.01429	****	<0.0001
Pss(WT)+MR14(WT) vs. Pss(MR14)-10B+MR14(WT)	-0.0508	-0.06371 to -0.03789	****	<0.0001
Pss(MR14)-2B+MR14(WT) vs. Pss(MR14)-4B+MR14(WT)	0.09015	0.07724 to 0.1031	****	<0.0001
Pss(MR14)-2B+MR14(WT) vs. Pss(MR14)-8B+MR14(WT)	0.05225	0.03934 to 0.06516	****	<0.0001
Pss(MR14)-2B+MR14(WT) vs. Pss(MR14)-10B+MR14(WT)	0.02865	0.01574 to 0.04156	****	<0.0001
Pss(MR14)-4B+MR14(WT) vs. Pss(MR14)-6B+MR14(WT)	-0.0837	-0.09661 to -0.07079	****	<0.0001
Pss(MR14)-4B+MR14(WT) vs. Pss(MR14)-8B+MR14(WT)	-0.0379	-0.05081 to -0.02499	****	<0.0001
Pss(MR14)-4B+MR14(WT) vs. Pss(MR14)-10B+MR14(WT)	-0.0615	-0.07441 to -0.04859	****	<0.0001
Pss(MR14)-6B+MR14(WT) vs. Pss(MR14)-8B+MR14(WT)	0.0458	0.03289 to 0.05871	****	<0.0001
Pss(MR14)-6B+MR14(WT) vs. Pss(MR14)-10B+MR14(WT)	0.0222	0.009291 to 0.03511	****	<0.0001
Pss(MR14)-8B+MR14(WT) vs. Pss(MR14)-10B+MR14(WT)	-0.0236	-0.03651 to -0.01069	****	<0.0001
Figure 5. E
ANOVA table	SS	DF	F (DFn, DFd)	P value
Interaction	0.299	12	F (12, 63) = 13.89	P<0.0001
Time point	0.5672	2	F (2, 63) = 158.0	P<0.0001
Phage-bacteria	5.293	6	F (6, 63) = 491.6	P<0.0001
Residual	0.113	63
Tukey's multiple comparisons test	Mean Diff.	95.00% CI of diff.	Summary	Adjusted P Value
500 min
Pss(WT) vs. Pss(WT)+MR15(WT)	0.5006	0.4094 to 0.5918	****	<0.0001
Pss(WT) vs. Pss(MR15)-2B+MR15(WT)	0.4992	0.4080 to 0.5905	****	<0.0001
Pss(WT) vs. Pss(MR15)-4B+MR15(WT)	0.5141	0.4229 to 0.6053	****	<0.0001
Pss(WT) vs. Pss(MR15)-6B+MR15(WT)	0.381	0.2898 to 0.4722	****	<0.0001
Pss(WT) vs. Pss(MR15)-8B+MR15(WT)	0.4997	0.4085 to 0.5909	****	<0.0001
Pss(WT) vs. Pss(MR15)-10B+MR15(WT)	0.4982	0.4070 to 0.5895	****	<0.0001
Pss(WT)+MR15(WT) vs. Pss(MR15)-6B+MR15(WT)	-0.1196	-0.2108 to -0.02837	**	0.0031
Pss(MR15)-2B+MR15(WT) vs. Pss(MR15)-6B+MR15(WT)	-0.1183	-0.2095 to -0.02702	**	0.0036
Pss(MR15)-4B+MR15(WT) vs. Pss(MR15)-6B+MR15(WT)	-0.1331	-0.2243 to -0.04187	***	0.0007
Pss(MR15)-6B+MR15(WT) vs. Pss(MR15)-8B+MR15(WT)	0.1187	0.02747 to 0.2099	**	0.0035
Pss(MR15)-6B+MR15(WT) vs. Pss(MR15)-10B+MR15(WT)	0.1173	0.02602 to 0.2085	**	0.004
1000 min
Pss(WT) vs. Pss(WT)+MR15(WT)	0.7797	0.6884 to 0.8709	****	<0.0001
Pss(WT) vs. Pss(MR15)-2B+MR15(WT)	0.7613	0.6701 to 0.8525	****	<0.0001
Pss(WT) vs. Pss(MR15)-4B+MR15(WT)	0.772	0.6807 to 0.8632	****	<0.0001
Pss(WT) vs. Pss(MR15)-6B+MR15(WT)	0.5689	0.4776 to 0.6601	****	<0.0001
Pss(WT) vs. Pss(MR15)-8B+MR15(WT)	0.7718	0.6806 to 0.8630	****	<0.0001
Pss(WT) vs. Pss(MR15)-10B+MR15(WT)	0.7715	0.6803 to 0.8627	****	<0.0001
Pss(WT)+MR15(WT) vs. Pss(MR15)-6B+MR15(WT)	-0.2108	-0.3020 to -0.1196	****	<0.0001
Pss(MR15)-2B+MR15(WT) vs. Pss(MR15)-6B+MR15(WT)	-0.1925	-0.2837 to -0.1012	****	<0.0001
Pss(MR15)-4B+MR15(WT) vs. Pss(MR15)-6B+MR15(WT)	-0.2031	-0.2943 to -0.1119	****	<0.0001
Pss(MR15)-6B+MR15(WT) vs. Pss(MR15)-8B+MR15(WT)	0.203	0.1117 to 0.2942	****	<0.0001
Pss(MR15)-6B+MR15(WT) vs. Pss(MR15)-10B+MR15(WT)	0.2027	0.1114 to 0.2939	****	<0.0001
1500 min
Pss(WT) vs. Pss(WT)+MR15(WT)	0.9566	0.8653 to 1.048	****	<0.0001
Pss(WT) vs. Pss(MR15)-2B+MR15(WT)	0.8647	0.7734 to 0.9559	****	<0.0001
Pss(WT) vs. Pss(MR15)-4B+MR15(WT)	0.8419	0.7507 to 0.9331	****	<0.0001
Pss(WT) vs. Pss(MR15)-6B+MR15(WT)	0.6753	0.5841 to 0.7666	****	<0.0001
Pss(WT) vs. Pss(MR15)-8B+MR15(WT)	0.9022	0.8109 to 0.9934	****	<0.0001
Pss(WT) vs. Pss(MR15)-10B+MR15(WT)	0.9266	0.8353 to 1.018	****	<0.0001
Pss(WT)+MR15(WT) vs. Pss(MR15)-2B+MR15(WT)	-0.0919	-0.1831 to -0.0006731	*	0.0472
Pss(WT)+MR15(WT) vs. Pss(MR15)-4B+MR15(WT)	-0.1147	-0.2059 to -0.02342	**	0.0053
Pss(WT)+MR15(WT) vs. Pss(MR15)-6B+MR15(WT)	-0.2812	-0.3724 to -0.1900	****	<0.0001
Pss(MR15)-2B+MR15(WT) vs. Pss(MR15)-6B+MR15(WT)	-0.1893	-0.2805 to -0.09809	****	<0.0001
Pss(MR15)-4B+MR15(WT) vs. Pss(MR15)-6B+MR15(WT)	-0.1666	-0.2578 to -0.07534	****	<0.0001
Pss(MR15)-6B+MR15(WT) vs. Pss(MR15)-8B+MR15(WT)	0.2268	0.1356 to 0.3180	****	<0.0001
Pss(MR15)-6B+MR15(WT) vs. Pss(MR15)-10B+MR15(WT)	0.2512	0.1600 to 0.3424	****	<0.0001
Figure 5. F
ANOVA table	SS	DF	F (DFn, DFd)	P value
Interaction	0.2168	12	F (12, 63) = 8.149	P<0.0001
Time point	1.546	2	F (2, 63) = 348.7	P<0.0001
Phage-bacteria	3.584	6	F (6, 63) = 269.5	P<0.0001
Residual	0.1396	63
Tukey's multiple comparisons test	Mean Diff.	95.00% CI of diff.	Summary	Adjusted P Value
500 min
Pss(WT) vs. Pss-2B+5C(WT)	0.1022	0.0007965 to 0.2036	*	0.047
Pss(WT) vs. Pss-4B+5C(WT)	0.1541	0.05270 to 0.2555	***	0.0004
Pss(WT) vs. Pss-6B+5C(WT)	0.2923	0.1909 to 0.3937	****	<0.0001
Pss(WT) vs. Pss-8B+5C(WT)	0.1991	0.09770 to 0.3005	****	<0.0001
Pss(WT) vs. Pss(5C)-10B+5C(WT)	0.4886	0.3872 to 0.5900	****	<0.0001
Pss(WT)+5C(WT) vs. Pss-6B+5C(WT)	0.2241	0.1227 to 0.3254	****	<0.0001
Pss(WT)+5C(WT) vs. Pss-8B+5C(WT)	0.1308	0.02941 to 0.2322	**	0.0038
Pss(WT)+5C(WT) vs. Pss(5C)-10B+5C(WT)	0.4203	0.3189 to 0.5217	****	<0.0001
Pss-2B+5C(WT) vs. Pss-6B+5C(WT)	0.1902	0.08876 to 0.2915	****	<0.0001
Pss-2B+5C(WT) vs. Pss(5C)-10B+5C(WT)	0.3864	0.2850 to 0.4878	****	<0.0001
Pss-4B+5C(WT) vs. Pss-6B+5C(WT)	0.1383	0.03686 to 0.2396	**	0.0019
Pss-4B+5C(WT) vs. Pss(5C)-10B+5C(WT)	0.3345	0.2331 to 0.4359	****	<0.0001
Pss-6B+5C(WT) vs. Pss(5C)-10B+5C(WT)	0.1963	0.09486 to 0.2976	****	<0.0001
Pss-8B+5C(WT) vs. Pss(5C)-10B+5C(WT)	0.2895	0.1881 to 0.3909	****	<0.0001
1000 min
Pss(WT) vs. Pss(WT)+5C(WT)	0.2084	0.1070 to 0.3098	****	<0.0001
Pss(WT) vs. Pss-2B+5C(WT)	0.2898	0.1884 to 0.3912	****	<0.0001
Pss(WT) vs. Pss-4B+5C(WT)	0.2094	0.1080 to 0.3108	****	<0.0001
Pss(WT) vs. Pss-6B+5C(WT)	0.4359	0.3345 to 0.5373	****	<0.0001
Pss(WT) vs. Pss-8B+5C(WT)	0.1941	0.09273 to 0.2955	****	<0.0001
Pss(WT) vs. Pss(5C)-10B+5C(WT)	0.7629	0.6615 to 0.8643	****	<0.0001
Pss(WT)+5C(WT) vs. Pss-6B+5C(WT)	0.2275	0.1261 to 0.3289	****	<0.0001
Pss(WT)+5C(WT) vs. Pss(5C)-10B+5C(WT)	0.5545	0.4531 to 0.6559	****	<0.0001
Pss-2B+5C(WT) vs. Pss-6B+5C(WT)	0.1461	0.04467 to 0.2475	***	0.0008
Pss-2B+5C(WT) vs. Pss(5C)-10B+5C(WT)	0.4731	0.3717 to 0.5745	****	<0.0001
Pss-4B+5C(WT) vs. Pss-6B+5C(WT)	0.2265	0.1251 to 0.3279	****	<0.0001
Pss-4B+5C(WT) vs. Pss(5C)-10B+5C(WT)	0.5535	0.4521 to 0.6549	****	<0.0001
Pss-6B+5C(WT) vs. Pss-8B+5C(WT)	-0.2418	-0.3432 to -0.1404	****	<0.0001
Pss-6B+5C(WT) vs. Pss(5C)-10B+5C(WT)	0.327	0.2256 to 0.4284	****	<0.0001
Pss-8B+5C(WT) vs. Pss(5C)-10B+5C(WT)	0.5688	0.4674 to 0.6702	****	<0.0001
1500 min
Pss(WT) vs. Pss(WT)+5C(WT)	0.2469	0.1455 to 0.3483	****	<0.0001
Pss(WT) vs. Pss-2B+5C(WT)	0.3263	0.2249 to 0.4277	****	<0.0001
Pss(WT) vs. Pss-4B+5C(WT)	0.3312	0.2298 to 0.4325	****	<0.0001
Pss(WT) vs. Pss-6B+5C(WT)	0.5503	0.4489 to 0.6517	****	<0.0001
Pss(WT) vs. Pss-8B+5C(WT)	0.3119	0.2105 to 0.4133	****	<0.0001
Pss(WT) vs. Pss(5C)-10B+5C(WT)	0.8689	0.7675 to 0.9702	****	<0.0001
Pss(WT)+5C(WT) vs. Pss-6B+5C(WT)	0.3034	0.2020 to 0.4048	****	<0.0001
Pss(WT)+5C(WT) vs. Pss(5C)-10B+5C(WT)	0.622	0.5206 to 0.7233	****	<0.0001
Pss-2B+5C(WT) vs. Pss-6B+5C(WT)	0.224	0.1226 to 0.3254	****	<0.0001
Pss-2B+5C(WT) vs. Pss(5C)-10B+5C(WT)	0.5426	0.4412 to 0.6439	****	<0.0001
Pss-4B+5C(WT) vs. Pss-6B+5C(WT)	0.2192	0.1178 to 0.3206	****	<0.0001
Pss-4B+5C(WT) vs. Pss(5C)-10B+5C(WT)	0.5377	0.4363 to 0.6391	****	<0.0001
Pss-6B+5C(WT) vs. Pss-8B+5C(WT)	-0.2384	-0.3398 to -0.1370	****	<0.0001
Pss-6B+5C(WT) vs. Pss(5C)-10B+5C(WT)	0.3185	0.2171 to 0.4199	****	<0.0001
Pss-8B+5C(WT) vs. Pss(5C)-10B+5C(WT)	0.557	0.4556 to 0.6583	****	<0.0001
Figure 5. G
ANOVA table	SS	DF	F (DFn, DFd)	P value
Interaction	0.119	10	F (10, 54) = 4.603	P<0.0001
Time point	1.593	2	F (2, 54) = 308.0	P<0.0001
Phage-bacteria	1.124	5	F (5, 54) = 86.95	P<0.0001
Residual	0.1396	54
Tukey's multiple comparisons test	Mean Diff.	95.00% CI of diff.	Summary	Adjusted P Value
500 min
Pss(WT) vs. Pss-6B+5C(WT)	0.1541	0.04785 to 0.2603	**	0.001
Pss(WT) vs. Pss-8B+5C(WT)	0.2923	0.1861 to 0.3986	****	<0.0001
Pss(WT) vs. Pss-10B+5C(WT)	0.1991	0.09285 to 0.3053	****	<0.0001
Pss-2B+5C(WT) vs. Pss-8B+5C(WT)	0.2241	0.1178 to 0.3303	****	<0.0001
Pss-2B+5C(WT) vs. Pss-10B+5C(WT)	0.1308	0.02457 to 0.2370	**	0.0077
Pss-4B+5C(WT) vs. Pss-8B+5C(WT)	0.1902	0.08392 to 0.2964	****	<0.0001
Pss-6B+5C(WT) vs. Pss-8B+5C(WT)	0.1383	0.03202 to 0.2445	**	0.0041
1000 min
Pss(WT) vs. Pss-2B+5C(WT)	0.2084	0.1022 to 0.3146	****	<0.0001
Pss(WT) vs. Pss-4B+5C(WT)	0.2898	0.1836 to 0.3961	****	<0.0001
Pss(WT) vs. Pss-6B+5C(WT)	0.2094	0.1032 to 0.3157	****	<0.0001
Pss(WT) vs. Pss-8B+5C(WT)	0.4359	0.3296 to 0.5421	****	<0.0001
Pss(WT) vs. Pss-10B+5C(WT)	0.1941	0.08789 to 0.3004	****	<0.0001
Pss-2B+5C(WT) vs. Pss-8B+5C(WT)	0.2275	0.1212 to 0.3337	****	<0.0001
Pss-4B+5C(WT) vs. Pss-8B+5C(WT)	0.1461	0.03983 to 0.2523	**	0.0021
Pss-6B+5C(WT) vs. Pss-8B+5C(WT)	0.2265	0.1202 to 0.3327	****	<0.0001
Pss-8B+5C(WT) vs. Pss-10B+5C(WT)	-0.2418	-0.3480 to -0.1355	****	<0.0001
1500 min
Pss(WT) vs. Pss-2B+5C(WT)	0.2469	0.1407 to 0.3531	****	<0.0001
Pss(WT) vs. Pss-4B+5C(WT)	0.3263	0.2201 to 0.4325	****	<0.0001
Pss(WT) vs. Pss-6B+5C(WT)	0.3312	0.2249 to 0.4374	****	<0.0001
Pss(WT) vs. Pss-8B+5C(WT)	0.5503	0.4441 to 0.6565	****	<0.0001
Pss(WT) vs. Pss-10B+5C(WT)	0.3119	0.2057 to 0.4181	****	<0.0001
Pss-2B+5C(WT) vs. Pss-8B+5C(WT)	0.3034	0.1972 to 0.4096	****	<0.0001
Pss-4B+5C(WT) vs. Pss-8B+5C(WT)	0.224	0.1178 to 0.3302	****	<0.0001
Pss-6B+5C(WT) vs. Pss-8B+5C(WT)	0.2192	0.1129 to 0.3254	****	<0.0001
Pss-8B+5C(WT) vs. Pss-10B+5C(WT)	-0.2384	-0.3446 to -0.1322	****	<0.0001
Figure 6
Figure 6. A
ANOVA table	SS	DF	F (DFn, DFd)	P value
Interaction	0.001435	15	F (15, 72) = 0.3931	P=0.9768
Time point	7.621	3	F (3, 72) = 10443	P<0.0001
Phage-bacteria	0.04736	5	F (5, 72) = 38.94	P<0.0001
Residual	0.01751	72
Tukey's multiple comparisons test	Mean Diff.	95.00% CI of diff.	Summary	Adjusted P Value
500 min
Pss(WT) vs. Pss-4B(MR1)	-0.05068	-0.08297 to -0.01838	***	0.0003
Pss-2B(MR1) vs. Pss-4B(MR1)	-0.06078	-0.09307 to -0.02848	****	<0.0001
Pss-4B(MR1) vs. Pss-6B(MR1)	0.0381	0.005810 to 0.07039	*	0.0115
Pss-4B(MR1) vs. Pss-8B(MR1)	0.04428	0.01198 to 0.07657	**	0.0019
Pss-4B(MR1) vs. Pss-10B(MR1)	0.0384	0.006110 to 0.07069	*	0.0106
1000 min
Pss(WT) vs. Pss-4B(MR1)	-0.06918	-0.1015 to -0.03688	****	<0.0001
Pss-2B(MR1) vs. Pss-4B(MR1)	-0.07938	-0.1117 to -0.04708	****	<0.0001
Pss-2B(MR1) vs. Pss-6B(MR1)	-0.03453	-0.06682 to -0.002235	*	0.0292
Pss-4B(MR1) vs. Pss-6B(MR1)	0.04485	0.01256 to 0.07714	**	0.0016
Pss-4B(MR1) vs. Pss-8B(MR1)	0.05073	0.01843 to 0.08302	***	0.0002
Pss-4B(MR1) vs. Pss-10B(MR1)	0.05138	0.01908 to 0.08367	***	0.0002
1500 min
Pss(WT) vs. Pss-4B(MR1)	-0.06235	-0.09464 to -0.03006	****	<0.0001
Pss-2B(MR1) vs. Pss-4B(MR1)	-0.063	-0.09529 to -0.03071	****	<0.0001
Pss-4B(MR1) vs. Pss-6B(MR1)	0.04373	0.01143 to 0.07602	**	0.0023
Pss-4B(MR1) vs. Pss-8B(MR1)	0.0486	0.01631 to 0.08089	***	0.0005
Pss-4B(MR1) vs. Pss-10B(MR1)	0.05188	0.01958 to 0.08417	***	0.0002
2000 min
Pss(WT) vs. Pss-4B(MR1)	-0.0671	-0.09939 to -0.03481	****	<0.0001
Pss-2B(MR1) vs. Pss-4B(MR1)	-0.0728	-0.1051 to -0.04051	****	<0.0001
Pss-2B(MR1) vs. Pss-6B(MR1)	-0.03493	-0.06722 to -0.002635	*	0.0264
Pss-4B(MR1) vs. Pss-6B(MR1)	0.03787	0.005585 to 0.07017	*	0.0122
Pss-4B(MR1) vs. Pss-8B(MR1)	0.0616	0.02931 to 0.09389	****	<0.0001
Pss-4B(MR1) vs. Pss-10B(MR1)	0.04745	0.01516 to 0.07974	***	0.0007
Figure 6. B
ANOVA table	SS	DF	F (DFn, DFd)	P value
Interaction	0.03888	15	F (15, 72) = 2.970	P=0.0010
Time point	5.717	3	F (3, 72) = 2183	P<0.0001
Phage-bacteria	0.1421	5	F (5, 72) = 32.56	P<0.0001
Residual	0.06284	72
Tukey's multiple comparisons test	Mean Diff.	95.00% CI of diff.	Summary	Adjusted P Value
1000 min
Pss(WT) vs. Pss-4B(MR4)	0.06983	0.008662 to 0.1310	*	0.016
Pss(WT) vs. Pss-6B(MR4)	0.1183	0.05711 to 0.1794	****	<0.0001
Pss-2B(MR4) vs. Pss-6B(MR4)	0.07648	0.01531 to 0.1376	**	0.0061
Pss-6B(MR4) vs. Pss-8B(MR4)	-0.08658	-0.1477 to -0.02541	**	0.0012
Pss-6B(MR4) vs. Pss-10B(MR4)	-0.08888	-0.1500 to -0.02771	***	0.0009
1500 min
Pss(WT) vs. Pss-2B(MR4)	0.07475	0.01359 to 0.1359	**	0.0079
Pss(WT) vs. Pss-4B(MR4)	0.0952	0.03404 to 0.1564	***	0.0003
Pss(WT) vs. Pss-6B(MR4)	0.14	0.07881 to 0.2011	****	<0.0001
Pss-2B(MR4) vs. Pss-6B(MR4)	0.06523	0.004062 to 0.1264	*	0.0298
Pss-6B(MR4) vs. Pss-8B(MR4)	-0.09668	-0.1578 to -0.03551	***	0.0002
Pss-6B(MR4) vs. Pss-10B(MR4)	-0.09672	-0.1579 to -0.03556	***	0.0002
2000 min
Pss(WT) vs. Pss-2B(MR4)	0.1434	0.08224 to 0.2046	****	<0.0001
Pss(WT) vs. Pss-4B(MR4)	0.1478	0.08664 to 0.2090	****	<0.0001
Pss(WT) vs. Pss-6B(MR4)	0.1891	0.1280 to 0.2503	****	<0.0001
Pss(WT) vs. Pss-8B(MR4)	0.0949	0.03374 to 0.1561	***	0.0003
Pss(WT) vs. Pss-10B(MR4)	0.06365	0.002487 to 0.1248	*	0.0366
Pss-2B(MR4) vs. Pss-10B(MR4)	-0.07975	-0.1409 to -0.01859	**	0.0037
Pss-4B(MR4) vs. Pss-10B(MR4)	-0.08415	-0.1453 to -0.02299	**	0.0019
Pss-6B(MR4) vs. Pss-8B(MR4)	-0.09423	-0.1554 to -0.03306	***	0.0003
Pss-6B(MR4) vs. Pss-10B(MR4)	-0.1255	-0.1866 to -0.06431	****	<0.0001
Figure 6. C
ANOVA table	SS	DF	F (DFn, DFd)	P value
Interaction	0.1292	15	F (15, 72) = 2.839	P=0.0016
Time point	4.841	3	F (3, 72) = 531.9	P<0.0001
Phage-bacteria	0.7239	5	F (5, 72) = 47.72	P<0.0001
Residual	0.2184	72
Tukey's multiple comparisons test	Mean Diff.	95.00% CI of diff.	Summary	Adjusted P Value
1000 min
Pss(WT) vs. Pss-4B(MR6)	0.1902	0.07620 to 0.3043	****	<0.0001
Pss(WT) vs. Pss-6B(MR6)	0.2201	0.1061 to 0.3342	****	<0.0001
Pss(WT) vs. Pss-8B(MR6)	0.1378	0.02377 to 0.2518	**	0.0089
Pss-4B(MR6) vs. Pss-10B(MR6)	-0.1654	-0.2794 to -0.05132	***	0.0009
Pss-6B(MR6) vs. Pss-10B(MR6)	-0.1953	-0.3093 to -0.08122	****	<0.0001
1500 min
Pss(WT) vs. Pss-2B(MR6)	0.1251	0.01107 to 0.2391	*	0.0233
Pss(WT) vs. Pss-4B(MR6)	0.2525	0.1384 to 0.3665	****	<0.0001
Pss(WT) vs. Pss-6B(MR6)	0.3071	0.1931 to 0.4212	****	<0.0001
Pss(WT) vs. Pss-8B(MR6)	0.1707	0.05662 to 0.2847	***	0.0005
Pss-2B(MR6) vs. Pss-4B(MR6)	0.1274	0.01332 to 0.2414	*	0.0197
Pss-2B(MR6) vs. Pss-6B(MR6)	0.182	0.06800 to 0.2961	***	0.0002
Pss-4B(MR6) vs. Pss-10B(MR6)	-0.202	-0.3160 to -0.08792	****	<0.0001
Pss-6B(MR6) vs. Pss-8B(MR6)	-0.1365	-0.2505 to -0.02245	**	0.0099
Pss-6B(MR6) vs. Pss-10B(MR6)	-0.2566	-0.3707 to -0.1426	****	<0.0001
Pss-8B(MR6) vs. Pss-10B(MR6)	-0.1202	-0.2342 to -0.006120	*	0.033
2000 min
Pss(WT) vs. Pss-2B(MR6)	0.183	0.06897 to 0.2970	***	0.0002
Pss(WT) vs. Pss-4B(MR6)	0.311	0.1969 to 0.4250	****	<0.0001
Pss(WT) vs. Pss-6B(MR6)	0.3761	0.2620 to 0.4901	****	<0.0001
Pss(WT) vs. Pss-8B(MR6)	0.2275	0.1134 to 0.3415	****	<0.0001
Pss-2B(MR6) vs. Pss-4B(MR6)	0.128	0.01392 to 0.2420	*	0.0189
Pss-2B(MR6) vs. Pss-6B(MR6)	0.1931	0.07905 to 0.3071	****	<0.0001
Pss-4B(MR6) vs. Pss-10B(MR6)	-0.2335	-0.3475 to -0.1195	****	<0.0001
Pss-6B(MR6) vs. Pss-8B(MR6)	-0.1486	-0.2627 to -0.03460	**	0.0037
Pss-6B(MR6) vs. Pss-10B(MR6)	-0.2986	-0.4127 to -0.1846	****	<0.0001
Pss-8B(MR6) vs. Pss-10B(MR6)	-0.15	-0.2640 to -0.03597	**	0.0033
Figure 6. D
ANOVA table	SS	DF	F (DFn, DFd)	P value
Interaction	0.04204	15	F (15, 72) = 1.859	P=0.0424
Time point	5.817	3	F (3, 72) = 1286	P<0.0001
Phage-bacteria	0.2233	5	F (5, 72) = 29.63	P<0.0001
Residual	0.1085	72
Tukey's multiple comparisons test	Mean Diff.	95.00% CI of diff.	Summary	Adjusted P Value
500 min
Pss(WT) vs. Pss-4B(MR14)	0.08453	0.004149 to 0.1649	*	0.0336
1000 min
Pss(WT) vs. Pss-2B(MR14)	0.1126	0.03222 to 0.1930	**	0.0014
Pss(WT) vs. Pss-4B(MR14)	0.1458	0.06545 to 0.2262	****	<0.0001
Pss(WT) vs. Pss-6B(MR14)	0.1183	0.03790 to 0.1987	***	0.0007
Pss-2B(MR14) vs. Pss-10B(MR14)	-0.08772	-0.1681 to -0.007349	*	0.0244
Pss-4B(MR14) vs. Pss-8B(MR14)	-0.08683	-0.1672 to -0.006449	*	0.0267
Pss-4B(MR14) vs. Pss-10B(MR14)	-0.121	-0.2013 to -0.04057	***	0.0005
Pss-6B(MR14) vs. Pss-10B(MR14)	-0.0934	-0.1738 to -0.01302	*	0.0134
1500 min
Pss(WT) vs. Pss-2B(MR14)	0.1251	0.04472 to 0.2055	***	0.0003
Pss(WT) vs. Pss-4B(MR14)	0.1248	0.04437 to 0.2051	***	0.0003
Pss(WT) vs. Pss-6B(MR14)	0.14	0.05960 to 0.2204	****	<0.0001
Pss(WT) vs. Pss-8B(MR14)	0.0969	0.01652 to 0.1773	**	0.0092
Pss-6B(MR14) vs. Pss-10B(MR14)	-0.08948	-0.1699 to -0.009099	*	0.0203
2000 min
Pss(WT) vs. Pss-2B(MR14)	0.183	0.1026 to 0.2634	****	<0.0001
Pss(WT) vs. Pss-4B(MR14)	0.1631	0.08267 to 0.2434	****	<0.0001
Pss(WT) vs. Pss-6B(MR14)	0.1891	0.1087 to 0.2695	****	<0.0001
Pss(WT) vs. Pss-8B(MR14)	0.1802	0.09977 to 0.2605	****	<0.0001
Pss-2B(MR14) vs. Pss-10B(MR14)	-0.1056	-0.1859 to -0.02517	**	0.0034
Pss-4B(MR14) vs. Pss-10B(MR14)	-0.0856	-0.1660 to -0.005224	*	0.0302
Pss-6B(MR14) vs. Pss-10B(MR14)	-0.1117	-0.1921 to -0.03130	**	0.0016
Pss-8B(MR14) vs. Pss-10B(MR14)	-0.1027	-0.1831 to -0.02232	**	0.0047
Figure 6. E
ANOVA table	SS	DF	F (DFn, DFd)	P value
Interaction	0.07511	15	F (15, 72) = 0.4073	P=0.9726
Time point	5.592	3	F (3, 72) = 151.6	P<0.0001
Phage-bacteria	0.3312	5	F (5, 72) = 5.388	P=0.0003
Residual	0.8851	72
Tukey's multiple comparisons test	Mean Diff.	95.00% CI of diff.	Summary	Adjusted P Value
1500 min
Pss(WT) vs. Pss-8B(MR15)	0.2613	0.03171 to 0.4908	*	0.0165
Figure 6. F
ANOVA table	SS	DF	F (DFn, DFd)	P value
Interaction	0.0685	15	F (15, 72) = 5.100	P<0.0001
Time point	7.017	3	F (3, 72) = 2613	P<0.0001
Phage-bacteria	0.4804	5	F (5, 72) = 107.3	P<0.0001
Residual	0.06446	72
Tukey's multiple comparisons test	Mean Diff.	95.00% CI of diff.	Summary	Adjusted P Value
500 min
Pss(WT) vs. Pss-2B(5C)	0.09005	0.02810 to 0.1520	***	0.0008
Pss-2B(5C) vs. Pss-6B(5C)	-0.1005	-0.1624 to -0.03855	***	0.0001
Pss-2B(5C) vs. Pss-10B(5C)	-0.1016	-0.1635 to -0.03965	***	0.0001
Pss-4B(5C) vs. Pss-6B(5C)	-0.06383	-0.1258 to -0.001877	*	0.0397
Pss-4B(5C) vs. Pss-10B(5C)	-0.06493	-0.1269 to -0.002977	*	0.0345
1000 min
Pss(WT) vs. Pss-2B(5C)	0.1735	0.1115 to 0.2354	****	<0.0001
Pss(WT) vs. Pss-8B(5C)	0.1239	0.06195 to 0.1858	****	<0.0001
Pss-2B(5C) vs. Pss-4B(5C)	-0.1139	-0.1758 to -0.05193	****	<0.0001
Pss-2B(5C) vs. Pss-6B(5C)	-0.2055	-0.2674 to -0.1436	****	<0.0001
Pss-2B(5C) vs. Pss-10B(5C)	-0.1708	-0.2328 to -0.1089	****	<0.0001
Pss-4B(5C) vs. Pss-6B(5C)	-0.09163	-0.1536 to -0.02968	***	0.0007
Pss-4B(5C) vs. Pss-8B(5C)	0.06433	0.002377 to 0.1263	*	0.0372
Pss-6B(5C) vs. Pss-8B(5C)	0.156	0.09400 to 0.2179	****	<0.0001
Pss-8B(5C) vs. Pss-10B(5C)	-0.1213	-0.1832 to -0.05933	****	<0.0001
1500 min
Pss(WT) vs. Pss-2B(5C)	0.1924	0.1304 to 0.2543	****	<0.0001
Pss(WT) vs. Pss-8B(5C)	0.1094	0.04745 to 0.1713	****	<0.0001
Pss-2B(5C) vs. Pss-4B(5C)	-0.1624	-0.2243 to -0.1005	****	<0.0001
Pss-2B(5C) vs. Pss-6B(5C)	-0.2369	-0.2989 to -0.1750	****	<0.0001
Pss-2B(5C) vs. Pss-8B(5C)	-0.08295	-0.1449 to -0.02100	**	0.0026
Pss-2B(5C) vs. Pss-10B(5C)	-0.1912	-0.2531 to -0.1292	****	<0.0001
Pss-4B(5C) vs. Pss-6B(5C)	-0.07453	-0.1365 to -0.01258	**	0.0094
Pss-4B(5C) vs. Pss-8B(5C)	0.07945	0.01750 to 0.1414	**	0.0045
Pss-6B(5C) vs. Pss-8B(5C)	0.154	0.09203 to 0.2159	****	<0.0001
Pss-8B(5C) vs. Pss-10B(5C)	-0.1082	-0.1702 to -0.04628	****	<0.0001
2000 min
Pss(WT) vs. Pss-2B(5C)	0.2163	0.1544 to 0.2782	****	<0.0001
Pss(WT) vs. Pss-6B(5C)	-0.06508	-0.1270 to -0.003127	*	0.0339
Pss(WT) vs. Pss-8B(5C)	0.1576	0.09560 to 0.2195	****	<0.0001
Pss-2B(5C) vs. Pss-4B(5C)	-0.2057	-0.2676 to -0.1437	****	<0.0001
Pss-2B(5C) vs. Pss-6B(5C)	-0.2814	-0.3433 to -0.2194	****	<0.0001
Pss-2B(5C) vs. Pss-10B(5C)	-0.2143	-0.2762 to -0.1523	****	<0.0001
Pss-4B(5C) vs. Pss-6B(5C)	-0.07573	-0.1377 to -0.01378	**	0.0079
Pss-4B(5C) vs. Pss-8B(5C)	0.1469	0.08495 to 0.2088	****	<0.0001
Pss-6B(5C) vs. Pss-8B(5C)	0.2226	0.1607 to 0.2846	****	<0.0001
Pss-6B(5C) vs. Pss-10B(5C)	0.06713	0.005177 to 0.1291	*	0.026
Pss-8B(5C) vs. Pss-10B(5C)	-0.1555	-0.2174 to -0.09355	****	<0.0001
Figure 6. G
ANOVA table	SS	DF	F (DFn, DFd)	P value
Interaction	0.00101	15	F (15, 72) = 0.1964	P=0.9995
Time point	7.63	3	F (3, 72) = 7419	P<0.0001
Phage-bacteria	0.02533	5	F (5, 72) = 14.78	P<0.0001
Residual	0.02468	72
Tukey's multiple comparisons test	Mean Diff.	95.00% CI of diff.	Summary	Adjusted P Value
500 min
Pss-4B vs. Pss-6B	-0.03953	-0.07786 to -0.001193	*	0.0394
1000 min
Pss(WT) vs. Pss-6B	-0.04433	-0.08266 to -0.005993	*	0.0141
Pss-2B vs. Pss-6B	-0.04433	-0.08266 to -0.005993	*	0.0141
Pss-4B vs. Pss-6B	-0.05415	-0.09248 to -0.01582	**	0.0013
Pss-4B vs. Pss-8B	-0.03863	-0.07696 to -0.0002928	*	0.0472
1500 min
Pss-4B vs. Pss-6B	-0.03912	-0.07746 to -0.0007928	*	0.0427
2000 min
Pss(WT) vs. Pss-6B	-0.046	-0.08433 to -0.007668	**	0.0096
Pss-2B vs. Pss-6B	-0.046	-0.08433 to -0.007668	**	0.0096
Pss-4B vs. Pss-6B	-0.05185	-0.09018 to -0.01352	**	0.0023
Pss-4B vs. Pss-8B	-0.03955	-0.07788 to -0.001218	*	0.0392
Figure 9
Figure 9. A
ANOVA table	SS	DF	F (DFn, DFd)	P value
Interaction	0.8243	12	F (12, 63) = 2.419	P=0.0119
Time point	1.98	2	F (2, 63) = 34.87	P<0.0001
Phage-mutant bacteria	9.439	6	F (6, 63) = 55.41	P<0.0001
Residual	1.789	63
Tukey's multiple comparisons test	Mean Diff.	95.00% CI of diff.	Summary	Adjusted P Value
500 min
Pss(WT)+MR1(WT) vs. PssΔgst+MR1(WT)	-0.509	-0.8719 to -0.1461	**	0.0012
Pss(WT)+MR1(WT) vs. PssΔgpt+MR1(WT)	-0.5526	-0.9155 to -0.1898	***	0.0004
PssΔgst+MR1(WT) vs. PssΔpmm+MR1(WT)	0.5177	0.1548 to 0.8806	***	0.001
PssΔgst+MR1(WT) vs. PssΔagd+MR1(WT)	0.3962	0.03330 to 0.7590	*	0.0236
PssΔgst+MR1(WT) vs. PssΔaomt+MR1(WT)	0.3994	0.03655 to 0.7623	*	0.0219
PssΔgpt+MR1(WT) vs. PssΔpmm+MR1(WT)	0.5613	0.1985 to 0.9242	***	0.0003
PssΔgpt+MR1(WT) vs. PssΔagd+MR1(WT)	0.4398	0.07693 to 0.8027	**	0.0081
PssΔgpt+MR1(WT) vs. PssΔaomt+MR1(WT)	0.4431	0.08018 to 0.8059	**	0.0074
1000 min
Pss(WT)+MR1(WT) vs. PssΔgst+MR1(WT)	-0.6974	-1.060 to -0.3345	****	<0.0001
Pss(WT)+MR1(WT) vs. PssΔgpt+MR1(WT)	-0.9909	-1.354 to -0.6281	****	<0.0001
Pss(WT)+MR1(WT) vs. PssΔlpk+MR1(WT)	-0.6222	-0.9851 to -0.2594	****	<0.0001
PssΔgst+MR1(WT) vs. PssΔpmm+MR1(WT)	0.7	0.3371 to 1.063	****	<0.0001
PssΔgst+MR1(WT) vs. PssΔagd+MR1(WT)	0.4229	0.06005 to 0.7858	*	0.0124
PssΔgst+MR1(WT) vs. PssΔaomt+MR1(WT)	0.4147	0.05180 to 0.7775	*	0.0152
PssΔgpt+MR1(WT) vs. PssΔlpk+MR1(WT)	0.3687	0.005826 to 0.7316	*	0.044
PssΔgpt+MR1(WT) vs. PssΔpmm+MR1(WT)	0.9936	0.6307 to 1.356	****	<0.0001
PssΔgpt+MR1(WT) vs. PssΔagd+MR1(WT)	0.7165	0.3536 to 1.079	****	<0.0001
PssΔgpt+MR1(WT) vs. PssΔaomt+MR1(WT)	0.7083	0.3454 to 1.071	****	<0.0001
PssΔlpk+MR1(WT) vs. PssΔpmm+MR1(WT)	0.6249	0.2620 to 0.9877	****	<0.0001
1500 min
Pss(WT)+MR1(WT) vs. PssΔgst+MR1(WT)	-0.9301	-1.293 to -0.5672	****	<0.0001
Pss(WT)+MR1(WT) vs. PssΔgpt+MR1(WT)	-1.231	-1.594 to -0.8683	****	<0.0001
Pss(WT)+MR1(WT) vs. PssΔlpk+MR1(WT)	-0.8837	-1.247 to -0.5209	****	<0.0001
Pss(WT)+MR1(WT) vs. PssΔaomt+MR1(WT)	-0.3836	-0.7464 to -0.02068	*	0.0316
PssΔgst+MR1(WT) vs. PssΔpmm+MR1(WT)	0.9348	0.5719 to 1.298	****	<0.0001
PssΔgst+MR1(WT) vs. PssΔagd+MR1(WT)	0.5779	0.2150 to 0.9408	***	0.0002
PssΔgst+MR1(WT) vs. PssΔaomt+MR1(WT)	0.5465	0.1836 to 0.9094	***	0.0004
PssΔgpt+MR1(WT) vs. PssΔpmm+MR1(WT)	1.236	0.8730 to 1.599	****	<0.0001
PssΔgpt+MR1(WT) vs. PssΔagd+MR1(WT)	0.879	0.5161 to 1.242	****	<0.0001
PssΔgpt+MR1(WT) vs. PssΔaomt+MR1(WT)	0.8476	0.4847 to 1.210	****	<0.0001
PssΔlpk+MR1(WT) vs. PssΔpmm+MR1(WT)	0.8884	0.5256 to 1.251	****	<0.0001
PssΔlpk+MR1(WT) vs. PssΔagd+MR1(WT)	0.5316	0.1687 to 0.8944	***	0.0007
PssΔlpk+MR1(WT) vs. PssΔaomt+MR1(WT)	0.5002	0.1373 to 0.8630	**	0.0016
PssΔpmm+MR1(WT) vs. PssΔaomt+MR1(WT)	-0.3883	-0.7511 to -0.02538	*	0.0284
Figure 9. B
ANOVA table	SS	DF	F (DFn, DFd)	P value
Interaction	0.4082	12	F (12, 63) = 1.189	P=0.3104
Time point	1.61	2	F (2, 63) = 28.14	P<0.0001
Phage-mutant bacteria	6.555	6	F (6, 63) = 38.19	P<0.0001
Residual	1.802	63
Tukey's multiple comparisons test	Mean Diff.	95.00% CI of diff.	Summary	Adjusted P Value
500 min
Pss(WT)+MR4(WT) vs. PssΔgst+MR4(WT)	-0.5176	-0.8818 to -0.1533	**	0.001
Pss(WT)+MR4(WT) vs. PssΔgpt+MR4(WT)	-0.4244	-0.7886 to -0.06016	*	0.0124
Pss(WT)+MR4(WT) vs. PssΔlpk+MR4(WT)	-0.4325	-0.7967 to -0.06826	*	0.0101
PssΔgst+MR4(WT) vs. PssΔpmm+MR4(WT)	0.5136	0.1494 to 0.8778	**	0.0012
PssΔgst+MR4(WT) vs. PssΔagd+MR4(WT)	0.3901	0.02591 to 0.7543	*	0.0281
PssΔgst+MR4(WT) vs. PssΔaomt+MR4(WT)	0.3953	0.03112 to 0.7596	*	0.0249
PssΔgpt+MR4(WT) vs. PssΔpmm+MR4(WT)	0.4204	0.05618 to 0.7846	*	0.0137
PssΔlpk+MR4(WT) vs. PssΔpmm+MR4(WT)	0.4285	0.06428 to 0.7927	*	0.0112
1000 min
Pss(WT)+MR4(WT) vs. PssΔgst+MR4(WT)	-0.7054	-1.070 to -0.3411	****	<0.0001
Pss(WT)+MR4(WT) vs. PssΔgpt+MR4(WT)	-0.6265	-0.9907 to -0.2623	****	<0.0001
Pss(WT)+MR4(WT) vs. PssΔlpk+MR4(WT)	-0.6377	-1.002 to -0.2735	****	<0.0001
PssΔgst+MR4(WT) vs. PssΔpmm+MR4(WT)	0.6961	0.3319 to 1.060	****	<0.0001
PssΔgst+MR4(WT) vs. PssΔagd+MR4(WT)	0.4146	0.05036 to 0.7788	*	0.0158
PssΔgst+MR4(WT) vs. PssΔaomt+MR4(WT)	0.4204	0.05616 to 0.7846	*	0.0137
PssΔgpt+MR4(WT) vs. PssΔpmm+MR4(WT)	0.6173	0.2531 to 0.9815	****	<0.0001
PssΔlpk+MR4(WT) vs. PssΔpmm+MR4(WT)	0.6284	0.2642 to 0.9926	****	<0.0001
1500 min
Pss(WT)+MR4(WT) vs. PssΔgst+MR4(WT)	-0.9026	-1.267 to -0.5383	****	<0.0001
Pss(WT)+MR4(WT) vs. PssΔgpt+MR4(WT)	-0.8946	-1.259 to -0.5303	****	<0.0001
Pss(WT)+MR4(WT) vs. PssΔlpk+MR4(WT)	-0.7813	-1.145 to -0.4171	****	<0.0001
PssΔgst+MR4(WT) vs. PssΔpmm+MR4(WT)	0.8785	0.5143 to 1.243	****	<0.0001
PssΔgst+MR4(WT) vs. PssΔagd+MR4(WT)	0.5642	0.1999 to 0.9284	***	0.0003
PssΔgst+MR4(WT) vs. PssΔaomt+MR4(WT)	0.5798	0.2155 to 0.9440	***	0.0002
PssΔgpt+MR4(WT) vs. PssΔpmm+MR4(WT)	0.8705	0.5063 to 1.235	****	<0.0001
PssΔgpt+MR4(WT) vs. PssΔagd+MR4(WT)	0.5562	0.1919 to 0.9204	***	0.0003
PssΔgpt+MR4(WT) vs. PssΔaomt+MR4(WT)	0.5718	0.2075 to 0.9360	***	0.0002
PssΔlpk+MR4(WT) vs. PssΔpmm+MR4(WT)	0.7572	0.3930 to 1.121	****	<0.0001
PssΔlpk+MR4(WT) vs. PssΔagd+MR4(WT)	0.4429	0.07866 to 0.8071	**	0.0078
PssΔlpk+MR4(WT) vs. PssΔaomt+MR4(WT)	0.4585	0.09426 to 0.8227	**	0.0052
Figure 9. C
ANOVA table	SS	DF	F (DFn, DFd)	P value
Interaction	0.3672	12	F (12, 63) = 1.109	P=0.3689
Time point	1.503	2	F (2, 63) = 27.24	P<0.0001
Phage-mutant bacteria	5.628	6	F (6, 63) = 34.00	P<0.0001
Residual	1.738	63
Tukey's multiple comparisons test	Mean Diff.	95.00% CI of diff.	Summary	Adjusted P Value
500 min
Pss(WT)+MR6(WT) vs. PssΔgst+MR6(WT)	-0.3682	-0.7258 to -0.01045	*	0.0396
Pss(WT)+MR6(WT) vs. PssΔgpt+MR6(WT)	-0.5118	-0.8695 to -0.1541	***	0.0009
Pss(WT)+MR6(WT) vs. PssΔlpk+MR6(WT)	-0.3832	-0.7409 to -0.02548	*	0.0281
PssΔgst+MR6(WT) vs. PssΔpmm+MR6(WT)	0.3649	0.007205 to 0.7226	*	0.0426
PssΔgpt+MR6(WT) vs. PssΔpmm+MR6(WT)	0.5086	0.1509 to 0.8663	**	0.001
PssΔgpt+MR6(WT) vs. PssΔagd+MR6(WT)	0.3932	0.03548 to 0.7509	*	0.0221
PssΔgpt+MR6(WT) vs. PssΔaomt+MR6(WT)	0.3937	0.03600 to 0.7514	*	0.0219
PssΔlpk+MR6(WT) vs. PssΔpmm+MR6(WT)	0.3799	0.02223 to 0.7376	*	0.0303
1000 min
Pss(WT)+MR6(WT) vs. PssΔgst+MR6(WT)	-0.5314	-0.8890 to -0.1737	***	0.0005
Pss(WT)+MR6(WT) vs. PssΔgpt+MR6(WT)	-0.7007	-1.058 to -0.3430	****	<0.0001
Pss(WT)+MR6(WT) vs. PssΔlpk+MR6(WT)	-0.5836	-0.9413 to -0.2259	***	0.0001
PssΔgst+MR6(WT) vs. PssΔpmm+MR6(WT)	0.5182	0.1605 to 0.8759	***	0.0008
PssΔgpt+MR6(WT) vs. PssΔpmm+MR6(WT)	0.6875	0.3298 to 1.045	****	<0.0001
PssΔgpt+MR6(WT) vs. PssΔagd+MR6(WT)	0.4127	0.05503 to 0.7704	*	0.0137
PssΔgpt+MR6(WT) vs. PssΔaomt+MR6(WT)	0.4168	0.05905 to 0.7744	*	0.0124
PssΔlpk+MR6(WT) vs. PssΔpmm+MR6(WT)	0.5705	0.2128 to 0.9282	***	0.0002
1500 min
Pss(WT)+MR6(WT) vs. PssΔgst+MR6(WT)	-0.8116	-1.169 to -0.4539	****	<0.0001
Pss(WT)+MR6(WT) vs. PssΔgpt+MR6(WT)	-0.9165	-1.274 to -0.5588	****	<0.0001
Pss(WT)+MR6(WT) vs. PssΔlpk+MR6(WT)	-0.7093	-1.067 to -0.3516	****	<0.0001
Pss(WT)+MR6(WT) vs. PssΔaomt+MR6(WT)	-0.3646	-0.7223 to -0.006905	*	0.0429
PssΔgst+MR6(WT) vs. PssΔpmm+MR6(WT)	0.7598	0.4021 to 1.117	****	<0.0001
PssΔgst+MR6(WT) vs. PssΔagd+MR6(WT)	0.4683	0.1106 to 0.8260	**	0.0032
PssΔgst+MR6(WT) vs. PssΔaomt+MR6(WT)	0.447	0.08930 to 0.8047	**	0.0057
PssΔgpt+MR6(WT) vs. PssΔpmm+MR6(WT)	0.8646	0.5069 to 1.222	****	<0.0001
PssΔgpt+MR6(WT) vs. PssΔagd+MR6(WT)	0.5731	0.2154 to 0.9308	***	0.0001
PssΔgpt+MR6(WT) vs. PssΔaomt+MR6(WT)	0.5519	0.1942 to 0.9095	***	0.0003
PssΔlpk+MR6(WT) vs. PssΔpmm+MR6(WT)	0.6575	0.2998 to 1.015	****	<0.0001
PssΔlpk+MR6(WT) vs. PssΔagd+MR6(WT)	0.366	0.008305 to 0.7237	*	0.0416
Figure 9. D
ANOVA table	SS	DF	F (DFn, DFd)	P value
Interaction	0.3024	12	F (12, 63) = 0.9741	P=0.4827
Time point	1.231	2	F (2, 63) = 23.80	P<0.0001
Phage-mutant bacteria	5.39	6	F (6, 63) = 34.73	P<0.0001
Residual	1.63	63
Tukey's multiple comparisons test	Mean Diff.	95.00% CI of diff.	Summary	Adjusted P Value
500 min
Pss(WT)+MR14(WT) vs. PssΔgst+MR14(WT)	-0.5122	-0.8586 to -0.1658	***	0.0006
Pss(WT)+MR14(WT) vs. PssΔgpt+MR14(WT)	-0.358	-0.7044 to -0.01167	*	0.0382
Pss(WT)+MR14(WT) vs. PssΔlpk+MR14(WT)	-0.4015	-0.7478 to -0.05512	*	0.0131
PssΔgst+MR14(WT) vs. PssΔpmm+MR14(WT)	0.5129	0.1665 to 0.8593	***	0.0006
PssΔgst+MR14(WT) vs. PssΔagd+MR14(WT)	0.3975	0.05114 to 0.7439	*	0.0145
PssΔgst+MR14(WT) vs. PssΔaomt+MR14(WT)	0.3971	0.05074 to 0.7435	*	0.0147
PssΔgpt+MR14(WT) vs. PssΔpmm+MR14(WT)	0.3587	0.01237 to 0.7051	*	0.0376
PssΔlpk+MR14(WT) vs. PssΔpmm+MR14(WT)	0.4022	0.05582 to 0.7485	*	0.0129
1000 min
Pss(WT)+MR14(WT) vs. PssΔgst+MR14(WT)	-0.698	-1.044 to -0.3516	****	<0.0001
Pss(WT)+MR14(WT) vs. PssΔgpt+MR14(WT)	-0.579	-0.9253 to -0.2326	****	<0.0001
Pss(WT)+MR14(WT) vs. PssΔlpk+MR14(WT)	-0.5953	-0.9416 to -0.2489	****	<0.0001
PssΔgst+MR14(WT) vs. PssΔpmm+MR14(WT)	0.6738	0.3274 to 1.020	****	<0.0001
PssΔgst+MR14(WT) vs. PssΔagd+MR14(WT)	0.4194	0.07307 to 0.7658	**	0.0082
PssΔgst+MR14(WT) vs. PssΔaomt+MR14(WT)	0.4197	0.07337 to 0.7661	**	0.0081
PssΔgpt+MR14(WT) vs. PssΔpmm+MR14(WT)	0.5547	0.2084 to 0.9011	***	0.0001
PssΔlpk+MR14(WT) vs. PssΔpmm+MR14(WT)	0.571	0.2247 to 0.9174	****	<0.0001
1500 min
Pss(WT)+MR14(WT) vs. PssΔgst+MR14(WT)	-0.981	-1.327 to -0.6346	****	<0.0001
Pss(WT)+MR14(WT) vs. PssΔgpt+MR14(WT)	-0.6917	-1.038 to -0.3453	****	<0.0001
Pss(WT)+MR14(WT) vs. PssΔlpk+MR14(WT)	-0.7264	-1.073 to -0.3801	****	<0.0001
Pss(WT)+MR14(WT) vs. PssΔagd+MR14(WT)	-0.4323	-0.7787 to -0.08597	**	0.0058
Pss(WT)+MR14(WT) vs. PssΔaomt+MR14(WT)	-0.4534	-0.7997 to -0.1070	**	0.0032
PssΔgst+MR14(WT) vs. PssΔpmm+MR14(WT)	0.8255	0.4791 to 1.172	****	<0.0001
PssΔgst+MR14(WT) vs. PssΔagd+MR14(WT)	0.5487	0.2023 to 0.8950	***	0.0002
PssΔgst+MR14(WT) vs. PssΔaomt+MR14(WT)	0.5276	0.1813 to 0.8740	***	0.0004
PssΔgpt+MR14(WT) vs. PssΔpmm+MR14(WT)	0.5362	0.1898 to 0.8826	***	0.0003
PssΔlpk+MR14(WT) vs. PssΔpmm+MR14(WT)	0.5709	0.2246 to 0.9173	****	<0.0001
Figure 9. E
ANOVA table	SS	DF	F (DFn, DFd)	P value
Interaction	0.2595	12	F (12, 63) = 0.7990	P=0.6499
Time point	1.462	2	F (2, 63) = 27.02	P<0.0001
Phage-mutant bacteria	5.407	6	F (6, 63) = 33.30	P<0.0001
Residual	1.705	63
Tukey's multiple comparisons test	Mean Diff.	95.00% CI of diff.	Summary	Adjusted P Value
500 min
Pss(WT)+MR15(WT) vs. PssΔgst+MR15(WT)	-0.5203	-0.8745 to -0.1660	***	0.0006
Pss(WT)+MR15(WT) vs. PssΔgpt+MR15(WT)	-0.3779	-0.7322 to -0.02365	*	0.0291
PssΔgst+MR15(WT) vs. PssΔpmm+MR15(WT)	0.5167	0.1624 to 0.8710	***	0.0007
PssΔgst+MR15(WT) vs. PssΔagd+MR15(WT)	0.3967	0.04240 to 0.7510	*	0.0186
PssΔgst+MR15(WT) vs. PssΔaomt+MR15(WT)	0.3967	0.04245 to 0.7510	*	0.0185
PssΔgpt+MR15(WT) vs. PssΔpmm+MR15(WT)	0.3744	0.02010 to 0.7287	*	0.0317
1000 min
Pss(WT)+MR15(WT) vs. PssΔgst+MR15(WT)	-0.7072	-1.061 to -0.3529	****	<0.0001
Pss(WT)+MR15(WT) vs. PssΔgpt+MR15(WT)	-0.6058	-0.9601 to -0.2515	****	<0.0001
Pss(WT)+MR15(WT) vs. PssΔlpk+MR15(WT)	-0.5701	-0.9244 to -0.2158	***	0.0001
PssΔgst+MR15(WT) vs. PssΔpmm+MR15(WT)	0.6963	0.3420 to 1.051	****	<0.0001
PssΔgst+MR15(WT) vs. PssΔagd+MR15(WT)	0.4217	0.06737 to 0.7759	**	0.0099
PssΔgst+MR15(WT) vs. PssΔaomt+MR15(WT)	0.4206	0.06635 to 0.7749	*	0.0101
PssΔgpt+MR15(WT) vs. PssΔpmm+MR15(WT)	0.5949	0.2406 to 0.9492	****	<0.0001
PssΔlpk+MR15(WT) vs. PssΔpmm+MR15(WT)	0.5592	0.2049 to 0.9135	***	0.0002
1500 min
Pss(WT)+MR15(WT) vs. PssΔgst+MR15(WT)	-0.8927	-1.247 to -0.5384	****	<0.0001
Pss(WT)+MR15(WT) vs. PssΔgpt+MR15(WT)	-0.6863	-1.041 to -0.3320	****	<0.0001
Pss(WT)+MR15(WT) vs. PssΔlpk+MR15(WT)	-0.6494	-1.004 to -0.2951	****	<0.0001
Pss(WT)+MR15(WT) vs. PssΔaomt+MR15(WT)	-0.3591	-0.7133 to -0.004772	*	0.045
PssΔgst+MR15(WT) vs. PssΔpmm+MR15(WT)	0.8556	0.5013 to 1.210	****	<0.0001
PssΔgst+MR15(WT) vs. PssΔagd+MR15(WT)	0.5687	0.2144 to 0.9230	***	0.0001
PssΔgst+MR15(WT) vs. PssΔaomt+MR15(WT)	0.5336	0.1793 to 0.8879	***	0.0004
PssΔgpt+MR15(WT) vs. PssΔpmm+MR15(WT)	0.6492	0.2949 to 1.003	****	<0.0001
PssΔgpt+MR15(WT) vs. PssΔagd+MR15(WT)	0.3623	0.008047 to 0.7166	*	0.0418
PssΔlpk+MR15(WT) vs. PssΔpmm+MR15(WT)	0.6123	0.2580 to 0.9666	****	<0.0001
Figure 9. F
ANOVA table	SS	DF	F (DFn, DFd)	P value
Interaction	0.03883	12	0.003236	P=0.5708
Time points	3.722	2	1.861	P<0.0001
Pss(WT) and mutants	0.3584	6	0.05973	P<0.0001
Residual	0.2316	63	0.003676
Tukey's multiple comparisons test	Mean Diff.	95.00% CI of diff.	Summary	Adjusted P Value
500 min
Pss(WT) vs. PssΔagd	0.1505	0.06480 to 0.2362	***	0.0008
Pss(WT) vs. PssΔaom	0.1939	0.1082 to 0.2796	****	<0.0001
1000 min
Pss(WT) vs. PssΔgpt	0.1602	0.07455 to 0.2459	***	0.0004
Pss(WT) vs. PssΔlpk	0.1388	0.05310 to 0.2245	**	0.0019
Pss(WT) vs. PssΔagd	0.1401	0.05440 to 0.2258	**	0.0018
Pss(WT) vs. PssΔaom	0.2277	0.1420 to 0.3134	****	<0.0001
1500 min
Pss(WT) vs. PssΔgpt	0.1692	0.08352 to 0.2549	***	0.0002
Pss(WT) vs. PssΔlpk	0.134	0.04835 to 0.2197	**	0.0027
Pss(WT) vs. PssΔpmm	0.0902	0.004522 to 0.1759	*	0.0394
Pss(WT) vs. PssΔagd	0.1095	0.02377 to 0.1951	*	0.0131
Pss(WT) vs. PssΔaom	0.1724	0.08670 to 0.2581	***	0.0002
Figure 10
ANOVA table	SS	DF	F (DFn, DFd)	P value
Interaction	0.7987	18	F (18, 84) = 0.5824	P=0.9029
Time point	1.853	3	F (3, 84) = 8.109	P<0.0001
Phage-bacteria	7.883	6	F (6, 84) = 17.24	P<0.0001
Residual	6.4	84
Tukey's multiple comparisons test	Mean Diff.	95.00% CI of diff.	Summary	Adjusted P Value
900 min
Pss(WT) vs. Pss(WT)+MR6(WT)	0.7045	0.1149 to 1.294	**	0.009
Pss(WT) vs. Pss(WT)+5C(WT)	0.7159	0.1263 to 1.306	**	0.0075
Pss(WT) vs. Pss(WT)+MR6-6P	0.7105	0.1208 to 1.300	**	0.0082
1350 min
Pss(WT) vs. Pss(WT)+MR6(WT)	0.9576	0.3680 to 1.547	****	<0.0001
Pss(WT) vs. Pss(WT)+5C(WT)	0.9316	0.3420 to 1.521	***	0.0002
Pss(WT) vs. Pss(WT)+MR6-6P	0.9708	0.3811 to 1.560	****	<0.0001
1800 min
Pss(WT) vs. Pss(WT)+MR6(WT)	1.038	0.4483 to 1.627	****	<0.0001
Pss(WT) vs. Pss(WT)+5C(WT)	0.906	0.3164 to 1.496	***	0.0002
Pss(WT) vs. Pss(WT)+MR6-6P	1.165	0.5753 to 1.755	****	<0.0001
Pss(WT) vs. Pss(WT)+MR6-10P	0.6123	0.02266 to 1.202	*	0.0366
Pss(WT) vs. Pss(WT)+5C(WT)-MR6-6P	0.6026	0.01298 to 1.192	*	0.0418
Pss(WT) vs. Pss(WT)+5C(WT)-MR6-10P	0.6033	0.01366 to 1.193	*	0.0415
